# Supplementary material for: Individual bacterial cells can use spatial sensing of chemical gradients to direct chemotaxis on surfaces
Source: Nat Microbiol. 2024 Sep 2;9(9):2308–22. doi: 10.1038/s41564-024-01729-3 (PMC11371657; doi:10.1038/s41564-024-01729-3)
Supplement: Supplementary file 19 — Supplementary table detailing and indexing all repolarization events. [file 41564_2024_1729_MOESM19_ESM.xlsx]

## Sheet: Sheet1
CELL IDENTIFIERS			0 = incorrect intracellular reversal	0 = nonpolar	0 = cell experiences increasing [succinate]
			1 = correct intracellular reversal	1 = unipolar	1= cell experiences decreasing [succinate]
				2 = bipolar	na = not assignable
				na = not assignable
MOVIE	BIOREP	INTRACELLULAR REVERSAL	CORRECT OR INCORRECT	INITIAL POLARITY	TEMPORAL CHANGE IN [SUCCINATE]
1	1	1	1	0	1
		2	1	2	0
		3	0	0	1
2	1	1	1	0	1
		2	1	0	1
		3	1	0	0
		4	1	0	0
		5	1	0	1
		6	1	1	1
		7	1	1	0
		8	1	2	0
		9	1	2	0
		10	1	0	0
3	1	1	1	2	na
		2	1	1	1
		3	1	0	1
		4	1	0	0
		5	1	1	0
		6	1	0	0
		7	1	0	0
		8	1	1	0
4	1	1	0	0	0
		2	1	1	1
		3	0	0	0
		4	1	1	0
		5	1	1	0
		6	1	2	na
		7	1	0	0
5	1	1	1	1	0
		2	1	0	0
		3	1	2	0
		4	1	2	0
		5	1	2	0
		6	1	2	1
		7	1	1	0
		8	0	2	1
		9	1	2	0
		10	1	1	1
		11	1	2	0
		12	1	1	0
		13	1	2	0
		14	1	0	1
6	1	1	0	2	1
		2	1	1	1
		3	1	2	0
		4	1	0	0
		5	1	0	0
		6	1	0	0
		7	0	0	1
		8	1	1	1
MOVIE	BIOREP	INTRACELLULAR REVERSAL	CORRECT OR INCORRECT	INITIAL POLARITY	TEMPORAL CHANGE IN [SUCCINATE]
		9	1	0	1
		10	1	2	0
		11	1	2	0
		12	1	0	0
		13	1	2	1
7	1	1	1	na	1
		2	1	0	1
		3	1	2	0
		4	1	1	0
		5	1	0	0
		6	1	1	0
		7	1	1	0
8	1	1	1	1	0
		2	1	0	1
		3	1	1	0
		4	1	na	0
		5	1	1	0
		6	1	0	0
		7	1	2	0
9	1	1	0	2	1
		2	1	0	1
		3	1	0	1
		4	1	1	0
		5	1	1	na
		6	0	2	0
		7	1	1	0
		8	0	1	0
		9	1	2	0
		10	1	1	1
		11	1	2	1
		12	1	0	1
		13	1	1	na
		14	1	1	0
		15	1	1	0
		16	1	1	1
		17	0	2	1
		18	0	2	0
		19	1	2	0
		20	1	1	na
		21	1	2	0
		22	1	0	1
		23	1	1	na
		24	1	0	0
		25	1	2	0
		26	1	0	1
10	2	1	1	0	0
		2	1	2	0
		3	0	1	1
		4	1	0	1
		5	1	0	1
		6	1	2	0
		7	1	0	0
		8	1	1	0
MOVIE	BIOREP	INTRACELLULAR REVERSAL	CORRECT OR INCORRECT	INITIAL POLARITY	TEMPORAL CHANGE IN [SUCCINATE]
		9	1	0	0
		10	1	0	0
		11	1	1	0
		12	1	1	0
		13	1	2	0
		14	1	2	1
		15	1	2	0
11	2	1	1	1	1
		2	1	2	0
		3	1	2	0
		4	1	2	0
		5	1	2	0
		6	1	1	1
		7	1	2	0
12	3	1	0	2	1
		2	1	1	1
		3	1	0	0
		4	1	2	0
		5	1	2	1
		6	1	2	1
		7	1	2	0
		8	1	2	0
		9	1	2	0
		10	1	2	0
		11	0	0	1
		12	1	0	0
		13	1	1	0
		14	1	2	0
		15	1	2	0
		16	1	2	0
13	3	1	1	0	1
		2	1	2	na
		3	1	2	0
		4	1	2	0
		5	0	0	1
		6	1	0	1
		7	1	1	0
14	3	1	0	2	1
		2	0	2	0
		3	0	2	0
		4	1	2	0
		5	1	0	0
		6	1	2	0
		7	1	2	0
		8	1	2	0
		9	1	2	0
15	3	1	0	1	na
		2	1	1	0
		3	1	0	0
		4	1	2	0
		5	0	1	1
		6	1	2	0
		7	0	2	0
MOVIE	BIOREP	INTRACELLULAR REVERSAL	CORRECT OR INCORRECT	INITIAL POLARITY	TEMPORAL CHANGE IN [SUCCINATE]
		8	1	2	0
		9	1	1	na
		10	1	2	0
		11	1	2	0
		12	1	2	0
		13	1	1	0
		14	1	0	na
16	3	1	1	1	1
		2	1	0	0
		3	0	0	0
		4	0	0	0
		5	1	1	0
		6	1	0	0
		7	1	1	1
		8	1	0	1
