# Supplementary material for: Individual bacterial cells can use spatial sensing of chemical gradients to direct chemotaxis on surfaces
Source: Nat Microbiol. 2024 Sep 2;9(9):2308–22. doi: 10.1038/s41564-024-01729-3 (PMC11371657; doi:10.1038/s41564-024-01729-3)
Supplement: Supplementary file 20 — Statistical source data. [file 41564_2024_1729_MOESM20_ESM.xlsx]

## Sheet: Fig 2
Fig. 2B: Succinate concentration over time					Fig. 2C: Succinate concentration gradient over time					Fig. 2D: Reversal rate over time
t (min)	decreasing concentraiton (mM, blue line)	control (mM, green dashed line)			t (min)	decreasing concentraiton (mM, blue line)	control (mM, green dashed line)			t (time period)	Control (green)	Decresing succinate (blue)
1	1.16	1			1	0	0			t1	0.253493	0.238983
2	1.1587	1			2	-0.000667153	0			t2	0.172479	0.175095
3	1.1581	1			3	-0.000575098	0			t3	0.162128	0.152461
4	1.15758	1			4	-0.000430189	0
5	1.15736	1			5	-0.000441494	0
6	1.15721	1			6	-0.000357857	0
7	1.15696	1			7	-0.000355606	0
8	1.15674	1			8	-0.000320812	0
9	1.15648	1			9	-0.000269119	0
10	1.15619	1			10	-0.000196444	0
11	1.15581	1			11	-0.000240465	0
12	1.15566	1			12	-0.000221138	0
13	1.15549	1			13	-0.000246778	0
14	1.15545	1			14	-0.000233045	0
15	1.15543	1			15	-0.000210799	0
16	1.15529	1			16	-0.000208113	0
17	1.1555	1			17	-0.000132157	0
18	1.15543	1			18	-0.000130104	0
19	1.15525	1			19	-0.000105333	0
20	1.15514	1			20	-7.83568e-05	0
21	1.15518	1			21	-0.000112976	0
22	1.15494	1			22	-0.000102347	0
23	1.15473	1			23	-0.000124752	0
24	1.15456	1			24	-7.30642e-05	0
25	1.15432	1			25	-6.55946e-05	0
26	1.15426	1			26	-8.27586e-05	0
27	1.15403	1			27	-6.94764e-05	0
28	1.15406	1			28	-7.94366e-05	0
29	1.15409	1			29	-6.60138e-05	0
30	1.15419	1			30	-5.28576e-05	0
31	1.15412	1			31	-3.27764e-05	0
32	1.15431	1			32	-7.29536e-05	0
33	1.15433	1			33	1.58721e-06	0
34	1.15429	1			34	-0.000108088	0
35	1.15417	1			35	-4.32076e-05	0
36	1.15411	1			36	-5.17368e-05	0
37	1.15396	1			37	-8.51406e-06	0
38	1.15388	1			38	-4.75931e-05	0
39	1.15378	1			39	-5.21123e-05	0
40	1.15366	1			40	4.44477e-06	0
41	1.15355	1			41	-6.57407e-06	0
42	1.15345	1			42	-1.22535e-05	0
43	1.15371	1			43	-2.36075e-05	0
44	1.15366	1			44	-3.89343e-06	0
45	1.154	1			45	-6.88771e-06	0
46	1.15396	1			46	-1.00692e-05	0
47	1.15395	1			47	-1.6456e-05	0
48	1.15365	1			48	-4.08904e-05	0
49	1.15392	1			49	-5.45855e-05	0
50	1.15368	1			50	-3.21515e-05	0
51	1.15376	1			51	-3.60445e-05	0
52	1.15382	1			52	-8.27436e-06	0
53	1.15392	1			53	-4.04433e-05	0
54	1.15366	1			54	-2.95168e-05	0
55	1.15374	1			55	-1.05122e-05	0
56	1.15379	1			56	-3.17917e-05	0
57	1.15375	1			57	4.74278e-06	0
58	1.15376	1			58	2.14073e-05	0
59	1.15384	1			59	3.04056e-06	0
60	1.15366	1			60	-8.154e-05	0
61	1.15356	1			61	1.16492e-05	0
62	1.15344	1			62	-4.88462e-05	0
63	1.15324	1			63	-1.42606e-05	0
64	1.15318	1			64	-9.39552e-06	0
65	1.15311	1			65	5.97485e-06	0
66	1.15311	1			66	-1.37366e-05	0
67	1.15315	1			67	-3.506e-05	0
68	1.15308	1			68	-4.27823e-05	0
69	1.15304	1			69	-3.98182e-05	0
70	1.15328	1			70	-4.09273e-05	0
71	1.15338	1			71	-3.88674e-05	0
72	1.15322	1			72	-4.91616e-05	0
73	1.15343	1			73	-4.06625e-05	0
74	1.15345	1			74	-7.58782e-05	0
75	1.15321	1			75	-6.44935e-05	0
76	1.15313	1			76	-0.000103354	0
77	1.15334	1			77	-3.21629e-05	0
78	1.15346	1			78	-8.05645e-05	0
79	1.15329	1			79	-7.65948e-05	0
80	1.15321	1			80	-0.000111661	0
81	1.1531	1			81	-0.000139976	0
82	1.15292	1			82	-0.00012271	0
83	1.15251	1			83	-0.000195537	0
84	1.15251	1			84	-0.000203008	0
85	1.15257	1			85	-0.000219345	0
86	1.15233	1			86	-0.000269949	0
87	1.1522	1			87	-0.000316824	0
88	1.15191	1			88	-0.000334632	0
89	1.15183	1			89	-0.000350327	0
90	1.15149	1			90	-0.00043856	0
91	1.15137	1			91	-0.000477938	0
92	1.1509	1			92	-0.000487262	0
93	1.15062	1			93	-0.00057549	0
94	1.15003	1			94	-0.000594314	0
95	1.14936	1			95	-0.000695558	0
96	1.14867	1			96	-0.00069626	0
97	1.14797	1			97	-0.000745616	0
98	1.14718	1			98	-0.000835201	0
99	1.1463	1			99	-0.000947549	0
100	1.14558	1			100	-0.00102301	0
101	1.14457	1			101	-0.00110261	0
102	1.14351	1			102	-0.00122517	0
103	1.14233	1			103	-0.00125963	0
104	1.14109	1			104	-0.00138468	0
105	1.13962	1			105	-0.00145901	0
106	1.13841	1			106	-0.00161647	0
107	1.13704	1			107	-0.00172048	0
108	1.13561	1			108	-0.0019306	0
109	1.13402	1			109	-0.00205037	0
110	1.13241	1			110	-0.0022057	0
111	1.13018	1			111	-0.00235293	0
112	1.12787	1			112	-0.00245812	0
113	1.12552	1			113	-0.00265939	0
114	1.1228	1			114	-0.00276209	0
115	1.12009	1			115	-0.00294263	0
116	1.11743	1			116	-0.00308967	0
117	1.11461	1			117	-0.00335713	0
118	1.11155	1			118	-0.00354005	0
119	1.10834	1			119	-0.00371256	0
120	1.10432	1			120	-0.00385646	0
121	1.09999	1			121	-0.00406497	0
122	1.09538	1			122	-0.00420252	0
123	1.09052	1			123	-0.00441416	0
124	1.08558	1			124	-0.00467757	0
125	1.08066	1			125	-0.00485291	0
126	1.07583	1			126	-0.00501899	0
127	1.07076	1			127	-0.00516997	0
128	1.06561	1			128	-0.0053147	0
129	1.05968	1			129	-0.00542963	0
130	1.05356	1			130	-0.00559724	0
131	1.04699	1			131	-0.00567188	0
132	1.0405	1			132	-0.00580146	0
133	1.03361	1			133	-0.00605027	0
134	1.02723	1			134	-0.00613315	0
135	1.02096	1			135	-0.00621249	0
136	1.01399	1			136	-0.00625187	0
137	1.00678	1			137	-0.00621452	0
138	0.999661	1			138	-0.00624098	0
139	0.992433	1			139	-0.00622294	0
140	0.984981	1			140	-0.00621209	0
141	0.978314	1			141	-0.00629143	0
142	0.971642	1			142	-0.00622814	0
143	0.965136	1			143	-0.00622096	0
144	0.958764	1			144	-0.00614967	0
145	0.951837	1			145	-0.00608865	0
146	0.944933	1			146	-0.00591086	0
147	0.938305	1			147	-0.00577404	0
148	0.931735	1			148	-0.00566494	0
149	0.925322	1			149	-0.00555974	0
150	0.919884	1			150	-0.00542201	0
151	0.914754	1			151	-0.00532093	0
152	0.909894	1			152	-0.00517137	0
153	0.904721	1			153	-0.00489451	0
154	0.899722	1			154	-0.00471663	0
155	0.895012	1			155	-0.0045416	0
156	0.890368	1			156	-0.00438286	0
157	0.885931	1			157	-0.00416374	0
158	0.88221	1			158	-0.00401279	0
159	0.878726	1			159	-0.00381031	0
160	0.875374	1			160	-0.00365491	0
161	0.872314	1			161	-0.00347751	0
162	0.869287	1			162	-0.0031457	0
163	0.86633	1			163	-0.00296933	0
164	0.86355	1			164	-0.00279276	0
165	0.861052	1			165	-0.00263501	0
166	0.858732	1			166	-0.00246959	0
167	0.856719	1			167	-0.00230682	0
168	0.854933	1			168	-0.0021638	0
169	0.853324	1			169	-0.00203461	0
170	0.851772	1			170	-0.00180555	0
171	0.850357	1			171	-0.00166685	0
172	0.848994	1			172	-0.0015345	0
173	0.847872	1			173	-0.00140014	0
174	0.84685	1			174	-0.00129365	0
175	0.845998	1			175	-0.00118467	0
176	0.845271	1			176	-0.00108546	0
177	0.844618	1			177	-0.000976035	0
178	0.844051	1			178	-0.000886842	0
179	0.843478	1			179	-0.000786932	0
180	0.843019	1			180	-0.00068388	0
181	0.842557	1			181	-0.000615311	0
182	0.842195	1			182	-0.000552404	0
183	0.841852	1			183	-0.000496353	0
184	0.841622	1			184	-0.000444553	0
185	0.841407	1			185	-0.000377107	0
186	0.841267	1			186	-0.000345631	0
187	0.841147	1			187	-0.000284441	0
188	0.841035	1			188	-0.000252041	0
189	0.840922	1			189	-0.000220456	0
190	0.84084	1			190	-0.000189935	0
191	0.840751	1			191	-0.000167227	0
192	0.840699	1			192	-0.000141908	0
193	0.840646	1			193	-0.000125504	0
194	0.840605	1			194	-9.59079e-05	0
195	0.84055	1			195	-9.6265e-05	0
196	0.840523	1			196	-7.06782e-05	0
197	0.840516	1			197	-6.71698e-05	0
198	0.840471	1			198	-5.22502e-05	0
199	0.840473	1			199	-4.39801e-05	0
200	0.840475	1			200	-4.02537e-05	0
201	0.840411	1			201	-3.06941e-05	0
202	0.840376	1			202	-2.5791e-05	0
203	0.840388	1			203	-2.70933e-05	0
204	0.840363	1			204	-1.83319e-05	0
205	0.84037	1			205	-1.58321e-05	0
206	0.840439	1			206	-4.35965e-06	0
207	0.840415	1			207	-7.14865e-06	0
208	0.840402	1			208	-4.20537e-06	0
209	0.840377	1			209	-1.43334e-05	0
210	0.840339	1			210	-4.64898e-06	0
211	0.840279	1			211	-6.31058e-06	0
212	0.840261	1			212	-2.14228e-06	0
213	0.840262	1			213	-4.21686e-06	0
214	0.840287	1			214	-1.00899e-05	0
215	0.840294	1			215	5.86743e-06	0
216	0.840323	1			216	-1.60358e-06	0
217	0.840352	1			217	-9.58717e-07	0
218	0.840392	1			218	9.82737e-06	0
219	0.840418	1			219	-3.68427e-07	0
220	0.840462	1			220	5.57911e-06	0
221	0.840433	1			221	4.07243e-06	0
222	0.840444	1			222	-1.6408e-06	0
223	0.840392	1			223	-6.38868e-06	0
224	0.840366	1			224	2.78193e-06	0
225	0.840339	1			225	-2.68648e-06	0
226	0.840357	1			226	8.02202e-06	0
227	0.840373	1			227	9.30591e-06	0
228	0.840402	1			228	3.11291e-06	0
229	0.840411	1			229	4.53415e-06	0
230	0.840429	1			230	2.91504e-06	0
231	0.84045	1			231	-1.92014e-06	0
232	0.840461	1			232	3.014e-06	0
233	0.840468	1			233	-5.10464e-06	0
234	0.840471	1			234	1.19467e-06	0
235	0.840446	1			235	-1.20656e-05	0
236	0.840441	1			236	-6.69864e-06	0
237	0.84038	1			237	-6.95104e-06	0
238	0.840378	1			238	1.52443e-06	0
239	0.840403	1			239	-4.05872e-06	0
240	0.840398	1			240	1.17812e-07	0
241	0.84039	1			241	2.73508e-06	0
242	0.840424	1			242	-3.14155e-06	0
243	0.840392	1			243	-1.03932e-06	0
244	0.840361	1			244	-9.24666e-06	0
245	0.840343	1			245	-8.43343e-06	0
246	0.840352	1			246	1.30601e-06	0
247	0.840306	1			247	-4.31606e-06	0
248	0.840304	1			248	1.57688e-08	0
249	0.84029	1			249	-8.26327e-06	0
250	0.8403	1			250	-5.64831e-06	0
251	0.840281	1			251	-8.58996e-06	0
252	0.840299	1			252	-3.68497e-06	0
253	0.840328	1			253	2.60594e-06	0
254	0.840323	1			254	-9.06291e-06	0
255	0.840325	1			255	-8.72162e-06	0
256	0.840312	1			256	-2.8708e-06	0
257	0.840291	1			257	-1.0669e-06	0
258	0.840292	1			258	-5.12652e-06	0
259	0.840303	1			259	-8.17124e-06	0
260	0.84033	1			260	8.17563e-07	0
261	0.840346	1			261	-1.82752e-06	0
262	0.84037	1			262	3.58457e-06	0
263	0.840316	1			263	-4.50479e-06	0
264	0.840294	1			264	1.51982e-06	0
265	0.840304	1			265	1.96243e-08	0
266	0.840238	1			266	-3.54302e-06	0
267	0.840219	1			267	7.8299e-07	0
268	0.840277	1			268	-2.0379e-06	0
269	0.840287	1			269	-5.06607e-07	0
270	0.840234	1			270	-4.78958e-06	0
271	0.840274	1			271	-1.6126e-06	0
272	0.840296	1			272	4.92655e-06	0
273	0.840272	1			273	3.11373e-06	0
274	0.840281	1			274	4.09843e-06	0
275	0.840294	1			275	-2.81127e-06	0
276	0.840303	1			276	1.75464e-08	0
277	0.840297	1			277	-3.45574e-06	0
278	0.840273	1			278	-3.59075e-06	0
279	0.840267	1			279	1.5095e-06	0
280	0.840262	1			280	7.86403e-06	0
281	0.840268	1			281	4.49721e-06	0
282	0.840269	1			282	-1.74436e-06	0
283	0.840276	1			283	1.27035e-05	0
284	0.840302	1			284	5.93916e-06	0
285	0.840319	1			285	-5.60994e-06	0
286	0.840325	1			286	-3.48932e-06	0
287	0.840337	1			287	5.91931e-06	0
288	0.840357	1			288	1.60559e-06	0
289	0.840335	1			289	-1.60768e-06	0
290	0.840313	1			290	1.36814e-08	0
291	0.840322	1			291	2.88241e-07	0
292	0.84033	1			292	-7.16638e-07	0
293	0.840334	1			293	3.3573e-06	0
294	0.840353	1			294	1.96792e-06	0
295	0.840382	1			295	5.41038e-06	0
296	0.840388	1			296	-3.23159e-06	0
297	0.840369	1			297	4.66672e-07	0
298	0.840332	1			298	4.38815e-06	0
299	0.840324	1			299	-1.15668e-07	0
300	0.840299	1			300	-2.54463e-07	0
301	0.840278	1			301	-8.87448e-06	0
302	0.840286	1			302	3.31625e-06	0
303	0.840317	1			303	-3.99648e-07	0
304	0.840291	1			304	-6.20327e-10	0
305	0.840311	1			305	-9.26513e-07	0
306	0.840325	1			306	3.65412e-06	0
307	0.840333	1			307	5.19872e-06	0
308	0.840306	1			308	1.72994e-06	0
309	0.840308	1			309	-2.14871e-06	0
310	0.840321	1			310	-5.16693e-07	0
311	0.840309	1			311	-7.98866e-06	0
312	0.840283	1			312	-4.68321e-06	0
313	0.840277	1			313	-2.91788e-07	0
314	0.84031	1			314	1.70109e-06	0
315	0.840288	1			315	6.38774e-06	0
316	0.840301	1			316	-1.486e-06	0
317	0.840317	1			317	3.45946e-06	0
318	0.840368	1			318	4.98656e-06	0
319	0.840357	1			319	4.09254e-06	0
320	0.840378	1			320	6.83937e-07	0
321	0.840373	1			321	5.96659e-06	0
322	0.84038	1			322	-6.92929e-08	0
323	0.840332	1			323	1.96585e-07	0
324	0.840303	1			324	6.2347e-07	0
325	0.840298	1			325	-3.07925e-06	0
326	0.840301	1			326	-2.50851e-07	0
327	0.840304	1			327	-5.09695e-06	0
328	0.840333	1			328	2.14246e-06	0
329	0.840356	1			329	7.61784e-06	0
330	0.840365	1			330	4.69013e-06	0
331	0.840388	1			331	-1.53425e-06	0
332	0.840385	1			332	5.15066e-06	0
333	0.840403	1			333	5.31329e-08	0
334	0.840402	1			334	2.34649e-06	0
335	0.840388	1			335	7.31634e-07	0
336	0.840376	1			336	3.75097e-06	0
337	0.840327	1			337	-1.17151e-06	0
338	0.840293	1			338	-2.02136e-06	0
339	0.840276	1			339	-3.76475e-06	0
340	0.840276	1			340	4.20819e-06	0
341	0.840291	1			341	6.73242e-06	0
342	0.840329	1			342	-1.09328e-05	0
343	0.840355	1			343	4.44434e-06	0
344	0.840393	1			344	-4.66509e-07	0
345	0.840393	1			345	4.35393e-07	0
346	0.840379	1			346	-2.64198e-07	0
347	0.840407	1			347	-1.35978e-07	0
348	0.840427	1			348	1.90517e-06	0
349	0.840411	1			349	3.04754e-06	0
350	0.840394	1			350	9.38279e-07	0
351	0.840365	1			351	7.4927e-06	0
352	0.840337	1			352	3.37533e-06	0
353	0.840326	1			353	5.95309e-06	0
354	0.840264	1			354	-1.92555e-06	0
355	0.840305	1			355	1.51176e-06	0
356	0.840327	1			356	-6.14646e-06	0
357	0.840335	1			357	1.60669e-05	0
358	0.840316	1			358	1.45287e-05	0
359	0.840388	1			359	7.21031e-05	0
360	0.840368	1			360	1.69008e-05	0
361	0.840416	1			361	7.92708e-05	0
