# Supplementary material for: Individual bacterial cells can use spatial sensing of chemical gradients to direct chemotaxis on surfaces
Source: Nat Microbiol. 2024 Sep 2;9(9):2308–22. doi: 10.1038/s41564-024-01729-3 (PMC11371657; doi:10.1038/s41564-024-01729-3)
Supplement: Supplementary file 21 — Statistical source data. [file 41564_2024_1729_MOESM21_ESM.xlsx]

## Sheet: Fig 3
Fig. 3A: Proportion stationary cells						Fig. 3B: Proportion motile cells						Fig. 3C: Unipolar motile cells
Biorep	Nonpolar	Unipolar	Bipolar			Biorep	Nonpolar	Unipolar	Bipolar			Biorep	PilT in lagging pole	PilT in leading pole
1	0.02348	0.638655	0.337865			1	0.0366164	0.50467	0.458714			1	0.100232	0.899768
2	0.0531667	0.762338	0.184495			2	0.0590485	0.700713	0.240238			2	0.163657	0.836343
3	0.0858124	0.585812	0.328375			3	0.091082	0.549914	0.359004			3	0.248698	0.751302
