# Supplementary material for: Individual bacterial cells can use spatial sensing of chemical gradients to direct chemotaxis on surfaces
Source: Nat Microbiol. 2024 Sep 2;9(9):2308–22. doi: 10.1038/s41564-024-01729-3 (PMC11371657; doi:10.1038/s41564-024-01729-3)
Supplement: Supplementary file 22 — Statistical source data. [file 41564_2024_1729_MOESM22_ESM.xlsx]

## Sheet: Fig 4
Fig. 4E: proportion of repolarisation events
	Initially nonpolar	Initially unipolar	Initially bipolar
Correct	45	44	57
Incorrect	8	4	11
