# Supplementary material for: Individual bacterial cells can use spatial sensing of chemical gradients to direct chemotaxis on surfaces
Source: Nat Microbiol. 2024 Sep 2;9(9):2308–22. doi: 10.1038/s41564-024-01729-3 (PMC11371657; doi:10.1038/s41564-024-01729-3)
Supplement: Supplementary file 23 — Statistical source data. [file 41564_2024_1729_MOESM23_ESM.xlsx]

## Sheet: Fig 5
Fig. 5A: temporal decrease in [succinate]								Fig. 5B: temporal increase in [succinate]								Fig. 5C: temporal fluctuations in [succinate]								Fig. 5C: temporal increase in [succinate]
time (s)	[succinate] (mM)		time (min)	Cell speed (um/ min)				time (s)	[succinate] (mM)		time (min)	Cell speed (um/ min)				time (s)	[succinate] (mM)		time (min)	Cell speed (um/ min)				time (s)	[succinate] (mM)		time (min)	Cell speed (um/ min)
0	1.8905		0	0.0311				0	0.2184		0	0.0099				0	0.7794		0	0.0171				0	0.2515		0	0.0263
8	1.8917		2.5	0.0011				8	0.2396		2.5	0.0018				8	0.7673		2.5	0.0052				8	0.2454		2.5	0.005
16	1.8922		5	0.0207				16	0.2484		5	0.0002				16	0.8069		5	0.0018				16	0.2327		5	0.0042
24	1.8874		7.5	0.0136				24	0.253		7.5	0.0048				24	0.7125		7.5	0.0074				24	0.2422		7.5	0.0031
32	1.8905		10	0.0042				32	0.2452		10	0.0057				32	0.7247		10	0.004				32	0.2387		10	0.0088
40	1.8909		12.5	0.0182				40	0.2348		12.5	0.0041				40	0.7941		12.5	0.0046				40	0.2361		12.5	0.0017
48	1.89		15	0.0337				48	0.2376		15	0.0116				48	0.9737		15	0.0055				48	0.2056		15	0.0006
56	1.8926		17.5	0.0056				56	0.2336		17.5	0.0102				56	0.7566		17.5	0.0078				56	0.2092		17.5	0.0005
64	1.8955		20	0.0081				64	0.2403		20	0.039				64	0.7367		20	0.0092				64	0.2025		20	0.0084
72	1.8875		22.5	0.0261				72	0.2095		22.5	0.0249				72	0.7479		22.5	0.0164				72	0.191		22.5	0.0135
80	1.8848		25	0.3544				80	0.2321		25	0.0295				80	0.7426		25	0.0141				80	0.1793		25	0.0023
88	1.891		27.5	0.8159				88	0.25		27.5	0.0892				88	0.8345		27.5	0.0148				88	0.1655		27.5	0.0292
96	1.8848		30	1.8619				96	0.2458		30	0.0592				96	0.7032		30	0.0418				96	0.2422		30	0.1472
104	1.8834							104	0.2371		32.5	0.0428				104	0.7751		32.5	0.0525				104	0.2491		32.5	0.1569
112	1.8824							112	0.2404		35	0.034				112	0.8057		35	0.0676				112	0.2242		35	0.1618
120	1.8827							120	0.2483		37.5	0.0355				120	0.7612		37.5	0.1241				120	0.2642		37.5	0.2697
128	1.8863							128	0.2319		40	0.0021				128	0.7949		40	0.1761				128	0.2545		40	0.0068
136	1.8914							136	0.2086		42.5	0.0074				136	0.7951		42.5	0.1531				136	0.2352
144	1.8879							144	0.2189		45	0.0572				144	0.7504		45	0.1605				144	0.2421
152	1.8904							152	0.2028							152	0.685		47.5	0.1608				152	0.2333
160	1.888							160	0.2013							160	0.8124		50	0.1151				160	0.2368
168	1.888							168	0.1907							168	0.7271		52.5	0.0889				168	0.2413
176	1.893							176	0.2014							176	0.785		55	0.0941				176	0.2083
184	1.8906							184	0.1935							184	0.7452							184	0.1801
192	1.893							192	0.1944							192	0.81							192	0.1807
200	1.8938							200	0.1949							200	0.7025							200	0.1879
208	1.893							208	0.1935							208	0.7128							208	0.2167
216	1.8945							216	0.1763							216	0.6941							216	0.2063
224	1.8933							224	0.1907							224	0.6846							224	0.2431
232	1.8927							232	0.1676							232	0.7391							232	0.2344
240	1.8938							240	0.1828							240	0.8461							240	0.2212
248	1.8986							248	0.1761							248	0.7497							248	0.233
256	1.8936							256	0.1918							256	0.6659							256	0.2447
264	1.8964							264	0.1789							264	0.8218							264	0.2453
272	1.8982							272	0.2199							272	0.7164							272	0.1804
280	1.8979							280	0.2017							280	0.8043							280	0.1992
288	1.8902							288	0.233							288	0.8559							288	0.1908
296	1.8959							296	0.224							296	0.7531							296	0.1869
304	1.8986							304	0.2349							304	0.7404							304	0.2043
312	1.8959							312	0.2185							312	0.8171							312	0.1813
320	1.8961							320	0.2139							320	0.787							320	0.2267
328	1.8979							328	0.223							328	0.7637							328	0.2536
336	1.8968							336	0.2123							336	0.7065							336	0.2441
344	1.8957							344	0.2161							344	0.718							344	0.2279
352	1.8919							352	0.229							352	0.7339							352	0.191
360	1.8932							360	0.2034							360	0.6961							360	0.1963
368	1.8955							368	0.2204							368	0.726							368	0.1811
376	1.8942							376	0.2293							376	0.7569							376	0.1767
384	1.8934							384	0.21							384	0.7702							384	0.1861
392	1.8946							392	0.25							392	0.7975							392	0.1926
400	1.8981							400	0.2277							400	0.7447							400	0.1966
408	1.8944							408	0.2343							408	0.7904							408	0.1649
416	1.8939							416	0.2157							416	0.799							416	0.153
424	1.8933							424	0.2138							424	0.7686							424	0.1975
432	1.8959							432	0.2267							432	0.8064							432	0.2008
440	1.8978							440	0.2667							440	0.6995							440	0.1749
448	1.8974							448	0.2277							448	0.7375							448	0.2052
456	1.8954							456	0.2257							456	0.7734							456	0.1743
464	1.8933							464	0.2222							464	0.7985							464	0.1757
472	1.895							472	0.2551							472	0.7325							472	0.2282
480	1.8931							480	0.2252							480	0.725							480	0.2346
488	1.8925							488	0.2285							488	0.7182							488	0.206
496	1.8899							496	0.2322							496	0.8055							496	0.1949
504	1.8826							504	0.233							504	0.7219							504	0.1636
512	1.8871							512	0.2336							512	0.8212							512	0.1875
520	1.8892							520	0.2507							520	0.7509							520	0.1794
528	1.8905							528	0.2491							528	0.805							528	0.1899
536	1.886							536	0.2349							536	0.7056							536	0.1677
544	1.8876							544	0.2464							544	0.6739							544	0.1509
552	1.888							552	0.2289							552	0.7285							552	0.1389
560	1.8859							560	0.2503							560	0.6784							560	0.1221
568	1.8797							568	0.2741							568	0.8311							568	0.1514
576	1.8831							576	0.2614							576	0.6927							576	0.1248
584	1.883							584	0.2622							584	0.7252							584	0.0836
592	1.8834							592	0.2613							592	0.6781							592	0.1291
600	1.8802							600	0.2769							600	0.7841							600	0.101
608	1.8802							608	0.2416							608	0.7174							608	0.0993
616	1.8817							616	0.2197							616	0.7339							616	0.0734
624	1.8794							624	0.2802							624	0.7153							624	0.1277
632	1.8855							632	0.2563							632	0.7254							632	0.1451
640	1.8808							640	0.2441							640	0.6581							640	0.1966
648	1.8842							648	0.256							648	0.8128							648	0.1931
656	1.8836							656	0.2616							656	0.7189							656	0.1505
664	1.8883							664	0.2334							664	0.6766							664	0.1692
672	1.8816							672	0.2422							672	0.6833							672	0.1731
680	1.881							680	0.2437							680	0.7146							680	0.1903
688	1.8834							688	0.238							688	0.7549							688	0.1843
696	1.8794							696	0.2447							696	0.7522							696	0.1729
704	1.8886							704	0.2513							704	0.7343							704	0.1546
712	1.8834							712	0.2426							712	0.7441							712	0.1663
720	1.8842							720	0.2397							720	0.7531							720	0.1747
728	1.8882							728	0.2513							728	0.7358							728	0.1671
736	1.8893							736	0.2469							736	0.7699							736	0.1311
744	1.8899							744	0.2314							744	0.8299							744	0.142
752	1.8915							752	0.2185							752	0.8277							752	0.1419
760	1.8918							760	0.2329							760	0.7525							760	0.1683
768	1.8916							768	0.2273							768	0.7321							768	0.1551
776	1.8932							776	0.2128							776	0.7436							776	0.1808
784	1.8914							784	0.2323							784	0.719							784	0.1541
792	1.8937							792	0.2284							792	0.8021							792	0.1367
800	1.8944							800	0.2446							800	0.8245							800	0.1462
808	1.891							808	0.2203							808	0.7014							808	0.1327
816	1.8923							816	0.2264							816	0.8047							816	0.1578
824	1.8955							824	0.2235							824	0.8154							824	0.1693
832	1.8945							832	0.2436							832	0.8422							832	0.1165
840	1.8868							840	0.2583							840	0.8953							840	0.1332
848	1.8962							848	0.2423							848	0.8935							848	0.1983
856	1.8909							856	0.2472							856	0.8961							856	0.1989
864	1.8929							864	0.2516							864	0.8774							864	0.1357
872	1.8967							872	0.2307							872	0.9509							872	0.0645
880	1.8992							880	0.2308							880	0.8506							880	0.093
888	1.8975							888	0.2482							888	0.8263							888	0.1595
896	1.8948							896	0.2403							896	0.8669							896	0.1662
904	1.8935							904	0.2544							904	0.8675							904	0.1871
912	1.8935							912	0.2443							912	0.8778							912	0.1664
920	1.8965							920	0.2333							920	0.9228							920	0.1855
928	1.8907							928	0.2185							928	0.7839							928	0.1702
936	1.8957							936	0.2458							936	0.8324							936	0.1663
944	1.8939							944	0.2244							944	0.8574							944	0.1415
952	1.8958							952	0.2255							952	0.8405							952	0.1839
960	1.8934							960	0.2336							960	0.8653							960	0.1663
968	1.8959							968	0.2396							968	0.8372							968	0.1509
976	1.894							976	0.2388							976	0.8314							976	0.1687
984	1.8689							984	0.2296							984	0.7988							984	0.1701
992	1.8935							992	0.2557							992	0.8403							992	0.223
1000	1.8965							1000	0.2295							1000	0.8492							1000	0.1829
1008	1.8935							1008	0.2442							1008	0.8776							1008	0.1918
1016	1.8964							1016	0.6443							1016	0.8823							1016	0.2361
1024	1.8942							1024	0.5788							1024	0.891							1024	0.224
1032	1.8926							1032	1.8191							1032	0.8646							1032	0.1881
1040	1.8945							1040	1.8528							1040	0.7721							1040	0.2497
1048	1.8941							1048	1.8687							1048	0.8399							1048	0.1757
1056	1.8936							1056	1.8688							1056	0.7717							1056	0.1574
1064	1.8962							1064	1.8668							1064	0.8956							1064	0.1669
1072	1.892							1072	1.8758							1072	0.9103							1072	0.1744
1080	1.8955							1080	1.8725							1080	1.0471							1080	0.1462
1088	1.8935							1088	1.8562							1088	0.9111							1088	0.1721
1096	1.8952							1096	1.8541							1096	0.9378							1096	0.121
1104	0.3108							1104	1.8493							1104	0.929							1104	0.1078
1112	1.3079							1112	1.8435							1112	0.8867							1112	0.1351
1120	0.2897							1120	1.8523							1120	0.9018							1120	0.1116
1128	0.2237							1128	1.8481							1128	0.8785							1128	0.1193
1136	0.2037							1136	1.8366							1136	0.9024							1136	0.1185
1144	0.2052							1144	1.8468							1144	0.8808							1144	0.1157
1152	0.2057							1152	1.8551							1152	0.9434							1152	0.1167
1160	0.2043							1160	1.8401							1160	0.9297							1160	0.1202
1168	0.2043							1168	1.8554							1168	0.9075							1168	0.1217
1176	0.205							1176	1.8424							1176	1.0342							1176	0.1158
1184	0.2043							1184	1.838							1184	1.0043							1184	0.1203
1192	0.2115							1192	1.8504							1192	0.9533							1192	0.1766
1200	0.2089							1200	1.8517							1200	0.8812							1200	0.2332
1208	0.216							1208	1.8421							1208	0.9268							1208	0.2276
1216	0.2029							1216	1.8477							1216	0.8288							1216	0.256
1224	0.2063							1224	1.8446							1224	0.8729							1224	0.2346
1232	0.2049							1232	1.8519							1232	0.8552							1232	0.2924
1240	0.2085							1240	1.8408							1240	0.9645							1240	0.2322
1248	0.2076							1248	1.8333							1248	0.8477							1248	0.2358
1256	0.2064							1256	1.8531							1256	0.837							1256	0.2496
1264	0.2157							1264	1.8455							1264	0.9142							1264	0.2378
1272	0.2117							1272	1.8408							1272	0.841							1272	0.2503
1280	0.2105							1280	1.851							1280	0.8709							1280	0.2618
1288	0.2144							1288	1.852							1288	0.9389							1288	0.2444
1296	0.2149							1296	1.844							1296	0.9362							1296	0.2603
1304	0.2188							1304	1.8422							1304	1.015							1304	0.2526
1312	0.21							1312	1.8515							1312	0.893							1312	0.2604
1320	0.2151							1320	1.8512							1320	0.8962							1320	0.2468
1328	0.2079							1328	1.8502							1328	0.8932							1328	0.2289
1336	0.2101							1336	1.8527							1336	0.9223							1336	0.2433
1344	0.2244							1344	1.8534							1344	0.8881							1344	0.2417
1352	0.2125							1352	1.8487							1352	0.9652							1352	0.22
1360	0.2214							1360	1.8545							1360	0.89							1360	0.2291
1368	0.2105							1368	1.8536							1368	0.9002							1368	0.23
1376	0.205							1376	1.8542							1376	0.891							1376	0.2196
1384	0.2121							1384	1.8539							1384	0.9308							1384	0.207
1392	0.2124							1392	1.8539							1392	0.9383							1392	0.2112
1400	0.2099							1400	1.8524							1400	0.8849							1400	0.2182
1408	0.2116							1408	1.8543							1408	1.0536							1408	0.197
1416	0.2099							1416	1.8492							1416	1.0626							1416	0.1898
1424	0.205							1424	1.8517							1424	1.2413							1424	0.2445
1432	0.2087							1432	1.8599							1432	1.2534							1432	0.1936
1440	0.2069							1440	1.852							1440	1.2386							1440	0.2001
1448	0.2115							1448	1.8525							1448	1.1646							1448	0.1659
1456	0.2151							1456	1.8558							1456	1.1893							1456	0.2252
1464	0.2181							1464	1.8612							1464	1.1813							1464	0.1947
1472	0.2215							1472	1.8532							1472	1.1746							1472	0.1462
1480	0.2133							1480	1.8551							1480	1.1239							1480	0.1835
1488	0.2102							1488	1.8547							1488	1.1422							1488	0.248
1496	0.2042							1496	1.8518							1496	1.2208							1496	0.1599
1504	0.2188							1504	1.8566							1504	1.1653							1504	0.1527
1512	0.2057							1512	1.8515							1512	0.1989							1512	0.1458
1520	0.2083							1520	1.8537							1520	1.81							1520	0.2426
1528	0.2195							1528	1.859							1528	0.5087							1528	0.3879
1536	0.2147							1536	1.8558							1536	0.1567							1536	0.6553
1544	0.2093							1544	1.8538							1544	0.1411							1544	0.8659
1552	0.2128							1552	1.8509							1552	0.131							1552	1.0679
1560	0.2092							1560	1.8485							1560	0.1334							1560	1.1582
1568	0.2082							1568	1.8506							1568	0.1423							1568	1.2042
1576	0.2122							1576	1.8534							1576	0.1537							1576	1.2335
1584	0.2112							1584	1.8487							1584	0.1497							1584	1.2535
1592	0.2094							1592	1.8534							1592	0.1457							1592	1.2925
1600	0.2037							1600	1.8619							1600	0.1414							1600	1.2931
1608	0.2135							1608	1.855							1608	0.1589							1608	1.3188
1616	0.2075							1616	1.8462							1616	0.1506							1616	1.3423
1624	0.2126							1624	1.8536							1624	0.1605							1624	1.3495
1632	0.2132							1632	1.8581							1632	0.1598							1632	1.4844
1640	0.2137							1640	1.8549							1640	0.1546							1640	1.5565
1648	0.2126							1648	1.8579							1648	0.176							1648	1.5744
1656	0.2103							1656	1.8519							1656	0.1859							1656	1.5929
1664	0.2353							1664	1.853							1664	0.1856							1664	1.6031
1672	0.2079							1672	1.8488							1672	0.2005							1672	1.6237
1680	0.2172							1680	1.856							1680	0.2095							1680	1.6167
1688	0.22							1688	1.853							1688	0.2169							1688	1.5888
1696	0.215							1696	1.8528							1696	0.2251							1696	1.6469
1704	0.2219							1704	1.8568							1704	0.244							1704	1.5856
1712	0.2163							1712	1.8523							1712	0.2576							1712	1.6182
1720	0.2188							1720	1.8548							1720	0.297							1720	1.5696
1728	0.2197							1728	1.8561							1728	0.2797							1728	1.565
1736	0.2154							1736	1.8524							1736	0.2889							1736	1.5828
1744	0.219							1744	1.8566							1744	0.3166							1744	1.633
1752	0.2177							1752	1.8535							1752	0.3426							1752	1.6127
1760	0.211							1760	1.8481							1760	0.4008							1760	1.6099
1768	0.2217							1768	1.8526							1768	0.3885							1768	1.6239
1776	0.2165							1776	1.8533							1776	0.5113							1776	1.6198
1784	0.2158							1784	1.8588							1784	0.4938							1784	1.6426
1792	0.2105							1792	1.85							1792	0.5031							1792	1.6127
1800	0.2122							1800	1.855							1800	0.5466							1800	1.6288
1808	0.2175							1808	1.8485							1808	0.5876							1808	1.6712
1816	0.2196							1816	1.8583							1816	0.5172							1816	1.5836
1824	0.2154							1824	1.8512							1824	0.5416							1824	1.5491
1832	0.2156							1832	1.8576							1832	0.4677							1832	1.6111
1840	0.2119							1840	1.8526							1840	0.5082							1840	1.6267
1848	0.2269							1848	1.8504							1848	0.4965							1848	1.6046
1856	0.2237							1856	1.8576							1856	0.5211							1856	1.6141
1864	0.2342							1864	1.8557							1864	0.5348							1864	1.6111
1872	0.2522							1872	1.8584							1872	0.5923							1872	1.6041
1880	0.2448							1880	1.852							1880	0.5406							1880	1.6907
1888	0.2211							1888	1.8549							1888	0.5422							1888	1.6162
1896	0.2388							1896	1.853							1896	0.5381							1896	1.6189
1904	0.2328							1904	1.8532							1904	0.5541							1904	1.6922
1912	0.2306							1912	1.8594							1912	0.6613							1912	1.6213
1920	0.2317							1920	1.8616							1920	0.6085							1920	1.6413
1928	0.2392							1928	1.8495							1928	0.6817							1928	1.5989
1936	0.2347							1936	1.8558							1936	0.712							1936	1.6351
1944	0.2258							1944	1.8459							1944	0.7167							1944	1.6407
1952	0.2236							1952	1.8559							1952	0.704							1952	1.635
1960	0.2158							1960	1.854							1960	0.7786							1960	1.7254
1968	0.2202							1968	1.8503							1968	0.7081							1968	1.6276
1976	0.2256							1976	1.8454							1976	0.8418							1976	1.6497
1984	0.22							1984	1.8492							1984	0.8208							1984	1.7357
1992	0.2225							1992	1.8504							1992	0.7116							1992	1.6453
2000	0.2145							2000	1.8556							2000	0.7209							2000	1.6821
2008	0.2235							2008	1.8585							2008	0.774							2008	1.6473
								2016	1.8556							2016	0.7391							2016	1.6222
								2024	1.8555							2024	0.7462							2024	1.6549
								2032	1.8583							2032	0.6689							2032	1.6308
								2040	1.8578							2040	0.7163							2040	1.7066
								2048	1.8616							2048	0.7582							2048	1.6278
								2056	1.8534							2056	0.9181							2056	1.6552
								2064	1.8622							2064	1.1596							2064	1.6253
								2072	1.8547							2072	1.0106							2072	1.5958
								2080	1.8507							2080	0.7322							2080	1.7035
								2088	1.8503							2088	0.8101							2088	1.6543
								2096	1.8557							2096	0.5992							2096	1.6551
								2104	1.861							2104	0.6826							2104	1.694
								2112	1.853							2112	0.7363							2112	1.6211
								2120	1.8543							2120	0.7708							2120	1.6603
								2128	1.8589							2128	0.7752							2128	1.6323
								2136	1.8566							2136	0.7699							2136	1.6102
								2144	1.8564							2144	0.7642							2144	1.6895
								2152	1.8527							2152	0.773							2152	1.6298
								2160	1.8537							2160	0.7785							2160	1.71
								2168	1.8439							2168	0.7636							2168	1.6624
								2176	1.8538							2176	0.6646							2176	1.7144
								2184	1.852							2184	0.7115							2184	1.6387
								2192	1.8621							2192	0.7583							2192	1.6436
								2200	1.8574							2200	0.6547							2200	1.6858
								2208	1.8615							2208	0.5604							2208	1.7159
								2216	1.8533							2216	0.62							2216	1.6312
								2224	1.8506							2224	0.5765							2224	1.6366
								2232	1.8599							2232	0.6449							2232	1.693
								2240	1.8638							2240	0.6681							2240	1.6349
								2248	1.8595							2248	0.5934							2248	1.6196
								2256	1.8507							2256	0.68							2256	1.5995
								2264	1.8569							2264	0.7225							2264	1.6304
								2272	1.8575							2272	0.6707							2272	1.625
								2280	1.855							2280	0.8611							2280	1.6204
								2288	1.859							2288	0.7162							2288	1.6718
								2296	1.8579							2296	0.7319							2296	1.7286
								2304	1.8606							2304	0.6959							2304	1.6478
								2312	1.854							2312	0.7705							2312	1.6385
								2320	1.8593							2320	0.6559							2320	1.6468
								2328	1.8597							2328	0.5892							2328	1.5919
								2336	1.859							2336	0.6527							2336	1.6197
								2344	1.8537							2344	0.7215							2344	1.5813
								2352	1.853							2352	0.65							2352	1.581
								2360	1.8589							2360	0.7934							2360	1.6263
								2368	1.8575							2368	0.6532							2368	1.6248
								2376	1.8513							2376	0.7095							2376	1.664
								2384	1.8555							2384	0.6923							2384	1.6311
								2392	1.8568							2392	0.6408							2392	1.6367
																2400	0.6083							2400	1.6708
																2408	0.6629							2408	1.6543
																2416	0.5646							2416	1.6901
																2424	0.651							2424	1.735
																2432	0.5177							2432	1.6742
																2440	0.5119							2440	1.646
																2448	0.5229							2448	1.6369
																2456	0.5293							2456	1.6185
																2464	0.6606							2464	1.6428
																2472	0.439							2472	1.7042
																2480	0.5598							2480	1.7073
																2488	0.3606							2488	1.6496
																2496	0.3805							2496	1.6321
																2504	0.5232							2504	1.7463
																2512	0.5422							2512	1.6225
																2520	0.4713							2520	1.7029
																2528	0.5861							2528	1.6429
																2536	0.5181							2536	1.6509
																2544	0.6244							2544	1.6645
																2552	0.4973							2552	1.5967
																2560	0.6005							2560	1.6084
																2568	0.5944							2568	1.6294
																2576	0.5886							2576	1.6389
																2584	0.5254							2584	1.654
																2592	0.6391
																2600	0.5486
																2608	0.5852
																2616	0.5669
																2624	0.6312
																2632	0.5716
																2640	0.6537
																2648	0.5991
																2656	0.7552
																2664	0.5584
																2672	0.5756
																2680	0.6454
																2688	0.6006
																2696	0.6585
																2704	0.5801
																2712	0.6342
																2720	0.5479
																2728	0.612
																2736	0.6852
																2744	0.7946
																2752	0.6776
																2760	0.7214
																2768	0.6805
																2776	0.7616
																2784	0.6625
																2792	0.6473
																2800	0.7186
																2808	0.7454
																2816	0.6915
																2824	0.6391
																2832	0.6464
																2840	0.6495
																2848	0.639
																2856	0.7589
																2864	0.6705
																2872	0.6885
