# Supplementary material for: Individual bacterial cells can use spatial sensing of chemical gradients to direct chemotaxis on surfaces
Source: Nat Microbiol. 2024 Sep 2;9(9):2308–22. doi: 10.1038/s41564-024-01729-3 (PMC11371657; doi:10.1038/s41564-024-01729-3)
Supplement: Supplementary file 24 — Statistical source data. [file 41564_2024_1729_MOESM24_ESM.xlsx]

## Sheet: Fig S1
Fig. S1B: Reversal rate analysis									Fig. S1C: Cell speeds
Biorep	TB only		Succinate only		Gradient				Biorep	TB only	Succinate only	Gradient
	Correct	Incorrect	Correct	Incorrect	Correct	Incorrect			1	0.2665	0.4041	0.4493
1	0.3162	0.2979	0.2906	0.2214	0.3121	0.1529			2	0.2225	0.3735	0.4454
2	0.3181	0.2943	0.2511	0.258	0.3412	0.2015			3	0.2578	0.4277	0.4201
3	0.2816	0.248	0.2514	0.2417	0.2921	0.2441			4	0.2266	0.3806	0.4465
4	0.283	0.3412	0.3041	0.2525	0.3333	0.1434			5	0.2406	0.3963	0.4552
5	0.3015	0.3131	0.2428	0.2299	0.2065	0.2166			6		0.3607	0.3894
6			0.2017	0.1529	0.352	0.1235			7			0.4126
7					0.3418	0.2088			8			0.3956
8					0.2674	0.1978			9			0.4076
9					0.3312	0.1683			10			0.4198
10					0.2721	0.1774			11			0.4387
11					0.2597	0.1832
