# Supplementary material for: Individual bacterial cells can use spatial sensing of chemical gradients to direct chemotaxis on surfaces
Source: Nat Microbiol. 2024 Sep 2;9(9):2308–22. doi: 10.1038/s41564-024-01729-3 (PMC11371657; doi:10.1038/s41564-024-01729-3)
Supplement: Supplementary file 25 — Statistical source data. [file 41564_2024_1729_MOESM25_ESM.xlsx]

## Sheet: Fig S2
Fig. S2B: temporal decrease in [succinate]																Fig. S2D: temporal increase in [succinate]																Fig. S2A: temporal decrease in [succinate]																Fig. S2C: temporal increase in [succinate]
	Cell speed over time																Cell speed over time																Number of trajectories over time																Number of trajectories over time
	Constant succinate control							Decreasing succinate concentration									Constant succinate control							Increasing succinate concentration									Constant succinate control							Decreasing succinate concentration									Constant succinate control
time (min)	Biorep 1	Biorep 2	Biorep 3	Biorep 4	Biorep 5	Biorep 6		Biorep 1	Biorep 2	Biorep 3	Biorep 4	Biorep 5	Biorep 6			time (min)	Biorep 1	Biorep 2	Biorep 3	Biorep 4	Biorep 5	Biorep 6		Biorep 1	Biorep 2	Biorep 3	Biorep 4	Biorep 5	Biorep 6			time (min)	Biorep 1	Biorep 2	Biorep 3	Biorep 4	Biorep 5	Biorep 6		Biorep 1	Biorep 2	Biorep 3	Biorep 4	Biorep 5	Biorep 6			time (min)	Biorep 1
1	0.5524	0.5734	0.5787	0.5064	0.5785	0.5694		0.5343	0.5402	0.5539	0.574	0.5325	0.5468			1	0.51	0.5772	0.5361	0.5094	0.5182	0.5609		0.5034	0.5502	0.5176	0.5102	0.4959	0.5337			1	640	754	767	794	712	825		669	690	681	676	649	580				1.0e+03 *
2	0.5639	0.5662	0.5827	0.5197	0.5905	0.5682		0.5221	0.5354	0.5594	0.5584	0.5346	0.5519			2	0.5088	0.5803	0.5314	0.5128	0.5218	0.5556		0.5021	0.5441	0.5173	0.5085	0.4965	0.5285			2	631	745	763.333	792.667	709.333	828.333		664.667	685.667	680.333	677.667	645.333	584
3	0.5618	0.5663	0.5822	0.5203	0.5782	0.5684		0.5275	0.5452	0.5597	0.5616	0.5295	0.539			3	0.5073	0.5835	0.5269	0.5167	0.5259	0.5491		0.5014	0.5385	0.5164	0.5058	0.4957	0.523			3	625	740.8	763.4	789.2	703.8	825.6		666.6	682.4	679.2	682.2	643	583.2			1	0.83
4	0.5649	0.5669	0.5784	0.5259	0.5785	0.571		0.5288	0.5462	0.5606	0.5608	0.5326	0.5385			4	0.5018	0.5843	0.5231	0.5176	0.5337	0.5365		0.5037	0.5425	0.5167	0.5026	0.4864	0.5172			4	618.4	737	763.4	786.4	698.8	823.6		668	678.2	676.8	684.2	642.6	584			2	0.8307
5	0.5631	0.5672	0.5737	0.5279	0.57	0.572		0.5342	0.5543	0.56	0.5609	0.5335	0.5314			5	0.4943	0.5783	0.5202	0.5134	0.5354	0.535		0.5068	0.5451	0.5192	0.5022	0.4769	0.5136			5	613.8	734.2	764.4	781.6	690.2	819.8		668.8	675.4	674.4	684.4	644.4	582.6			3	0.8268
6	0.5609	0.5707	0.5726	0.5308	0.565	0.5734		0.539	0.5575	0.5586	0.5619	0.5334	0.5247			6	0.4908	0.5684	0.5224	0.5092	0.528	0.5408		0.5124	0.5419	0.5241	0.5131	0.4772	0.5086			6	609	735.8	766.2	777.2	683.6	814.8		668.6	672.4	670.2	683.2	648	582.6			4	0.8234
7	0.5641	0.5739	0.5678	0.5346	0.5622	0.5763		0.5394	0.5554	0.555	0.5551	0.5387	0.5251			7	0.4934	0.556	0.5273	0.5148	0.5168	0.537		0.5143	0.5366	0.5192	0.5228	0.4862	0.4999			7	604.8	739.4	765.2	773.8	677	810.4		668	670.8	666.8	680.8	650.8	582.2			5	0.8206
8	0.5643	0.5777	0.5595	0.5344	0.5626	0.5721		0.5461	0.5577	0.5533	0.5517	0.5419	0.5223			8	0.4991	0.5447	0.5309	0.5254	0.516	0.5212		0.5119	0.5355	0.5097	0.5241	0.4915	0.495			8	600.2	744	762.2	769	672.4	804.6		667.2	669.4	663.2	677.2	653.8	582			6	0.8184
9	0.5638	0.579	0.5602	0.5296	0.5617	0.5681		0.5532	0.5608	0.5489	0.546	0.537	0.5173			9	0.5041	0.5379	0.5311	0.537	0.5168	0.5097		0.5061	0.5338	0.5017	0.5176	0.488	0.5034			9	598.2	748	761.2	765.6	667.6	799.8		666.2	669.4	660	674.4	654.8	580.4			7	0.816
10	0.5597	0.5802	0.5607	0.528	0.5615	0.5648		0.5582	0.5567	0.5432	0.5447	0.5361	0.5133			10	0.5048	0.5317	0.5336	0.539	0.515	0.5087		0.5045	0.5326	0.5028	0.5119	0.4877	0.5072			10	596.2	751.8	761	764.6	666.6	794.4		667.2	669.6	657.6	674.2	654.8	579.2			8	0.815
11	0.5571	0.575	0.5577	0.5276	0.5601	0.5624		0.5585	0.5534	0.5423	0.5374	0.5322	0.5167			11	0.4981	0.5228	0.5354	0.5315	0.5139	0.5134		0.4999	0.5322	0.5026	0.5044	0.498	0.5025			11	596	753.2	759.2	764.6	667.6	789.6		670	672.2	658.2	674.6	652.2	579.4			9	0.8138
12	0.55	0.5691	0.5615	0.5281	0.5638	0.5619		0.5561	0.5515	0.5397	0.5355	0.5266	0.5155			12	0.498	0.5181	0.5335	0.5236	0.5171	0.5169		0.4963	0.5336	0.506	0.4975	0.5032	0.4926			12	596	750	758.8	765.8	670.2	783.2		670.6	673.8	657.8	676.8	650.6	579.6			10	0.8122
13	0.5491	0.5608	0.5648	0.5293	0.5699	0.5628		0.5477	0.5437	0.5364	0.5302	0.5243	0.5163			13	0.5055	0.5149	0.5282	0.5207	0.516	0.5197		0.4934	0.532	0.5097	0.4962	0.4946	0.4858			13	598.2	745	757.8	767.6	670.8	780		670.2	678	656.6	680.4	649.6	579.2			11	0.8126
14	0.5424	0.5572	0.5639	0.533	0.5655	0.5661		0.5437	0.5392	0.5387	0.5246	0.5253	0.5167			14	0.5041	0.5107	0.5301	0.5164	0.5099	0.5282		0.4925	0.5354	0.5137	0.4964	0.4905	0.4773			14	598.4	741.2	753.4	766	670	777		669.6	682.4	655.8	682.8	647.8	580.4			12	0.812
15	0.5427	0.5568	0.5632	0.5332	0.5671	0.5672		0.5392	0.5366	0.5428	0.5206	0.5259	0.5176			15	0.4952	0.5109	0.5316	0.512	0.515	0.5322		0.4937	0.5317	0.507	0.4968	0.5035	0.4773			15	598.4	737	747.8	764	670.8	775.8		667.4	685.8	654.4	685.2	645.6	581.4			13	0.8122
16	0.5465	0.5612	0.5644	0.5311	0.5696	0.5698		0.5411	0.5338	0.5446	0.5232	0.5285	0.5148			16	0.4944	0.5135	0.5295	0.5149	0.5259	0.5313		0.4961	0.5284	0.4951	0.4954	0.5122	0.4794			16	599.4	733.2	746.4	761.4	668.4	777.4		666.8	687.6	651.8	688	645.4	581.8			14	0.8148
17	0.552	0.5681	0.564	0.5309	0.5692	0.5712		0.5468	0.5324	0.5455	0.5277	0.5296	0.5143			17	0.4939	0.5106	0.5237	0.5208	0.5302	0.5305		0.4953	0.527	0.4854	0.4915	0.501	0.4761			17	599.6	731.6	744	758.8	664	779.2		668.2	689	649.8	690	645.4	582.8			15	0.8176
18	0.5481	0.5756	0.5725	0.5321	0.5689	0.5708		0.5521	0.5355	0.5483	0.5344	0.5272	0.5156			18	0.4901	0.5043	0.5241	0.5224	0.5284	0.532		0.4931	0.5283	0.4919	0.4886	0.4891	0.4742			18	597.6	730.6	743.4	757.4	664.4	780.4		671.2	686.8	650.2	690.6	644.8	584.6			16	0.8178
19	0.5573	0.5786	0.5762	0.5364	0.569	0.57		0.5508	0.5352	0.5486	0.5393	0.5304	0.5172			19	0.4853	0.5069	0.5245	0.5168	0.5234	0.5289		0.498	0.5199	0.5017	0.487	0.4898	0.4737			19	597.2	728.6	742.2	759.8	665.8	780		673.2	685.2	650.6	692	647.4	587.2			17	0.8194
20	0.5681	0.5758	0.5773	0.544	0.5712	0.571		0.5497	0.5385	0.5479	0.5447	0.5277	0.5169			20	0.4894	0.5165	0.5274	0.5153	0.5155	0.5309		0.5103	0.5145	0.5039	0.4873	0.489	0.4779			20	597.6	726.6	739	765.2	666.2	776.2		676.6	685	651.4	692	649.2	591			18	0.8234
21	0.5707	0.5791	0.5759	0.5486	0.5755	0.573		0.5503	0.5413	0.54	0.5522	0.5272	0.5199			21	0.4948	0.526	0.5299	0.5205	0.5127	0.5352		0.524	0.5131	0.5034	0.4888	0.4872	0.485			21	596.4	727.4	733.2	769.4	666.8	772.2		676.6	681.4	651	691	650.8	593.4			19	0.8272
22	0.5695	0.5776	0.5716	0.5521	0.5801	0.5714		0.5478	0.542	0.5398	0.5533	0.5318	0.5249			22	0.4974	0.5292	0.5378	0.5251	0.5165	0.5364		0.5224	0.5159	0.5072	0.4936	0.4877	0.4927			22	595.8	729.4	730.6	772.4	666.6	768.2		674.8	677.6	651	687.4	652.6	597			20	0.8308
23	0.5727	0.576	0.5608	0.5575	0.5826	0.5763		0.549	0.5397	0.5403	0.5532	0.5319	0.5274			23	0.498	0.5288	0.5422	0.5236	0.5212	0.5318		0.515	0.5267	0.5075	0.5001	0.4857	0.4959			23	596.8	732	729.2	775.8	664	765.8		672.4	675	648	684.8	654.8	598.6			21	0.8356
24	0.5676	0.573	0.5545	0.5585	0.5922	0.5796		0.5465	0.5365	0.5406	0.559	0.5293	0.5299			24	0.5017	0.5277	0.5384	0.524	0.5231	0.5398		0.5129	0.5361	0.5065	0.5045	0.4834	0.5042			24	596.2	735.2	729	778.8	663	766.2		670.6	671.8	645.4	683.6	655.6	600.4			22	0.8412
25	0.5561	0.576	0.5502	0.5608	0.5948	0.5801		0.5449	0.535	0.5407	0.5581	0.5325	0.5321			25	0.5078	0.5296	0.5307	0.5272	0.5279	0.5455		0.5181	0.5401	0.5098	0.5006	0.4867	0.5067			25	594.8	739.8	731.4	779.6	661.6	767.4		668.6	669	642	682.6	657	601.4			23	0.8436
26	0.55	0.5725	0.5533	0.5646	0.5984	0.5795		0.5439	0.5343	0.5471	0.5515	0.5339	0.5299			26	0.5073	0.5308	0.5307	0.5295	0.5264	0.542		0.5169	0.549	0.5118	0.5018	0.4901	0.4989			26	594.2	738.2	738.8	780.4	661.4	767.8		668.8	669	640.2	680.4	657.4	602.8			24	0.8454
27	0.5491	0.5748	0.5556	0.5714	0.6004	0.5804		0.5444	0.5419	0.5512	0.5496	0.5309	0.5265			27	0.5058	0.5296	0.5387	0.5271	0.5246	0.5335		0.5165	0.565	0.5079	0.5111	0.4904	0.4929			27	593.8	736.2	741.4	780.4	663.2	767.6		671.8	670	639.4	678.8	657	603.2			25	0.846
28	0.547	0.5711	0.5647	0.5754	0.5983	0.5764		0.5495	0.5503	0.5512	0.5532	0.5345	0.5302			28	0.5055	0.524	0.5442	0.5255	0.5187	0.5364		0.5235	0.5715	0.509	0.514	0.499	0.4937			28	596.4	734.6	742.8	779.4	663.8	766.4		674	671	641.6	676.4	657.8	605.8			26	0.8452
29	0.5484	0.572	0.5728	0.5784	0.5975	0.5734		0.5546	0.5571	0.5497	0.5519	0.5388	0.528			29	0.5032	0.5249	0.5483	0.5279	0.5163	0.5405		0.5255	0.5694	0.5199	0.5121	0.5038	0.4963			29	599.6	734.4	746.4	778	666.4	765.8		672.6	672.4	643.4	673.4	656.6	606.8			27	0.845
30	0.5518	0.5736	0.5808	0.5739	0.5982	0.5789		0.5619	0.5624	0.5534	0.5565	0.5416	0.5271			30	0.4956	0.5276	0.5501	0.5313	0.5182	0.5354		0.5148	0.5691	0.5313	0.5106	0.4977	0.5042			30	601.6	734.4	747.8	777.4	670.6	768		672.4	675.4	645.8	672.2	656.8	608.8			28	0.8482
31	0.5527	0.5778	0.5846	0.5683	0.5968	0.5804		0.5691	0.5719	0.5527	0.5603	0.5417	0.5307			31	0.4914	0.5301	0.551	0.5303	0.522	0.5281		0.5069	0.5716	0.5339	0.5114	0.4843	0.5163			31	605.2	738.6	744.4	778.8	676.4	771.2		673.4	678.4	644	671.8	656.4	611			29	0.8494
32	0.5519	0.5788	0.5928	0.558	0.6053	0.5801		0.5749	0.576	0.5494	0.5641	0.5417	0.5335			32	0.498	0.5324	0.5502	0.5307	0.5228	0.5154		0.5096	0.5716	0.5332	0.5088	0.4805	0.5229			32	607.8	742	744.6	780.4	683.4	773.4		673.4	683.4	642.2	674	656	613.2			30	0.8518
33	0.5516	0.5811	0.5939	0.5534	0.6129	0.5833		0.5721	0.5771	0.5496	0.5651	0.544	0.5306			33	0.5088	0.5377	0.5491	0.5351	0.5211	0.5038		0.5138	0.563	0.5302	0.5092	0.4849	0.5184			33	609	744.4	744	782.6	692.4	775.6		672.2	687.4	639.6	676.2	654	613			31	0.8564
34	0.5503	0.5841	0.6018	0.5506	0.615	0.5867		0.5731	0.5827	0.559	0.5688	0.5405	0.5291			34	0.5162	0.5352	0.5446	0.5369	0.5223	0.5054		0.5098	0.5515	0.5284	0.5041	0.4883	0.5148			34	610.6	745.4	739.6	786	699.6	776.8		674	689	640	679.6	651.6	611.8			32	0.8592
35	0.5446	0.5843	0.6077	0.5529	0.615	0.5851		0.5765	0.5853	0.5552	0.5717	0.5365	0.5308			35	0.5126	0.5263	0.54	0.5317	0.5204	0.5183		0.5043	0.5441	0.5254	0.5015	0.4887	0.5131			35	613.2	744.8	735	787	705.4	777.2		675.2	687.8	640.6	681.8	648.6	608.6			33	0.8606
36	0.5413	0.5832	0.6071	0.5581	0.6175	0.5872		0.5756	0.5849	0.5552	0.5726	0.5322	0.5321			36	0.5039	0.5193	0.5414	0.525	0.5164	0.5196		0.4998	0.5431	0.5212	0.5066	0.4828	0.509			36	613.6	743.8	729.4	786.8	713.4	776.6		675.2	687.4	646	685	646.2	605.2			34	0.8616
37	0.5405	0.585	0.6	0.5725	0.6095	0.5933		0.5719	0.5808	0.5606	0.5744	0.5311	0.5351			37	0.5004	0.5151	0.546	0.5281	0.514	0.5091		0.5044	0.539	0.5162	0.5147	0.48	0.5045			37	614.2	742.6	722	787	718.8	780.2		673.2	684.6	650.8	687.6	645.2	601.4			35	0.8606
38	0.5393	0.5932	0.5981	0.5765	0.5997	0.5972		0.5739	0.5814	0.5646	0.5773	0.5319	0.539			38	0.5001	0.5133	0.5471	0.533	0.517	0.4999		0.5071	0.5349	0.5159	0.5194	0.4792	0.5024			38	613.2	741.8	717.8	785.2	720.2	783.2		672.6	683.4	653.4	690	644.8	599.6			36	0.8574
39	0.5346	0.5997	0.5903	0.5803	0.5922	0.6025		0.5751	0.5801	0.5596	0.5762	0.5307	0.5459			39	0.5003	0.5207	0.5479	0.5343	0.5138	0.4909		0.5054	0.535	0.5138	0.5213	0.483	0.5029			39	610.8	740.2	719	781	719.2	785.2		673	684.4	652.4	689.8	645	600.6			37	0.8552
40	0.537	0.603	0.578	0.5863	0.5888	0.6083		0.5708	0.5803	0.5669	0.5745	0.5358	0.5498			40	0.5049	0.5262	0.5479	0.5279	0.511	0.4871		0.5034	0.543	0.5107	0.5265	0.4881	0.5032			40	609	739.8	723.8	778.2	718.6	788.8		671.4	684.8	651.2	689.2	644.2	601.6			38	0.8534
41	0.5389	0.6088	0.5738	0.588	0.5864	0.609		0.5688	0.5785	0.5664	0.5762	0.5392	0.5531			41	0.511	0.5185	0.5548	0.5279	0.515	0.4893		0.5126	0.5455	0.507	0.5324	0.4993	0.5083			41	607.2	739.2	731.8	773.6	714.6	792.4		668.6	682.8	646	688.4	643.6	603.6			39	0.8524
42	0.537	0.6121	0.5778	0.5829	0.5852	0.6062		0.5738	0.5799	0.5673	0.5733	0.5418	0.5527			42	0.5083	0.5064	0.559	0.5312	0.5189	0.4962		0.5203	0.5389	0.5072	0.5383	0.5065	0.5085			42	604.2	739.6	743.8	770	711.6	793.8		664.8	682.2	639.4	687	642.6	606.6			40	0.8514
43	0.5382	0.6098	0.5803	0.5805	0.5906	0.608		0.5783	0.5771	0.5684	0.5692	0.5431	0.5511			43	0.5064	0.5105	0.5556	0.5284	0.5187	0.5014		0.5153	0.5299	0.504	0.5348	0.5079	0.5038			43	600.4	739.4	751.6	766.6	710.2	796		656.2	681.2	632.8	686.4	642	609			41	0.8506
44	0.5421	0.61	0.5833	0.586	0.5998	0.6068		0.5817	0.5786	0.5689	0.5674	0.5505	0.5564			44	0.5147	0.5204	0.5448	0.5206	0.5227	0.5107		0.51	0.5305	0.5073	0.5241	0.5033	0.4975			44	598	740.2	756.2	767	711.4	800.4		646	682.2	627.6	685.8	642.6	611			42	0.8482
45	0.5415	0.6157	0.5934	0.5859	0.6033	0.6028		0.5873	0.5769	0.5679	0.5672	0.5484	0.5577			45	0.5229	0.5271	0.5371	0.516	0.5255	0.515		0.5072	0.5371	0.5095	0.5122	0.4937	0.4994			45	595	741.6	760.8	766.2	710	801.8		643	683.4	623.2	685.6	642.8	614.4			43	0.8458
46	0.5438	0.6148	0.5993	0.5876	0.6013	0.6024		0.5935	0.5764	0.5714	0.5649	0.5502	0.5559			46	0.5237	0.5233	0.5328	0.5178	0.5219	0.5168		0.5037	0.5368	0.5144	0.5083	0.4854	0.507			46	593	740.4	762.2	767.8	708	803		640.8	685.2	621.8	684.6	644.8	615.8			44	0.8426
47	0.5416	0.6121	0.6041	0.5898	0.6	0.6065		0.5927	0.5737	0.5702	0.5682	0.5505	0.555			47	0.5183	0.5189	0.5286	0.5128	0.5133	0.5126		0.4965	0.5327	0.5204	0.5116	0.4873	0.5122			47	592.8	738	764	772.6	704.8	806.4		639.4	686	622.2	683.4	646.6	615.6			45	0.839
48	0.5373	0.6105	0.6066	0.5977	0.6007	0.6048		0.5897	0.5756	0.5698	0.5683	0.5488	0.5543			48	0.5202	0.5123	0.5258	0.5094	0.5066	0.5142		0.4965	0.5352	0.5315	0.5174	0.4934	0.5112			48	593.2	736.2	767.4	779.2	704.6	807.2		643.4	687	624.6	681.6	646.2	616.4			46	0.8364
49	0.5321	0.6052	0.6088	0.597	0.5945	0.6046		0.5879	0.5733	0.572	0.5699	0.5466	0.5458			49	0.5168	0.5107	0.5262	0.5072	0.5051	0.5182		0.4996	0.5411	0.5377	0.5226	0.4954	0.5086			49	593.2	732.8	770.8	783	705.2	804.8		647.6	685.6	628.4	680.6	645.8	615.2			47	0.8344
50	0.5289	0.6017	0.609	0.6026	0.594	0.6025		0.5789	0.5756	0.5714	0.5728	0.5419	0.5398			50	0.5132	0.5103	0.5263	0.5043	0.5082	0.5212		0.5021	0.5428	0.5405	0.5225	0.496	0.5108			50	593.6	729.6	770.4	789	709.8	802		644.8	684	632.6	679.2	644.4	612.8			48	0.8298
51	0.5232	0.5955	0.6128	0.6061	0.5938	0.6008		0.5747	0.5805	0.569	0.5722	0.5381	0.5384			51	0.511	0.5103	0.5288	0.4985	0.5127	0.5166		0.5045	0.5411	0.5465	0.5212	0.496	0.5182			51	592.4	729	771.6	793.4	714.4	798.2		642.4	684.4	634.8	676.8	640.8	611.6			49	0.8268
52	0.5266	0.5895	0.6151	0.6066	0.5921	0.5999		0.5706	0.585	0.5683	0.5696	0.5358	0.5322			52	0.5143	0.512	0.5281	0.4931	0.5164	0.5134		0.5054	0.5352	0.5484	0.5121	0.4947	0.5186			52	592	730.6	769	794.4	718.8	793.6		641.2	683.8	636.6	675.2	638.2	609.6			50	0.827
53	0.5304	0.5874	0.6163	0.6064	0.5843	0.6006		0.5683	0.5856	0.5643	0.5722	0.5295	0.53			53	0.5089	0.5142	0.5295	0.4921	0.5211	0.5156		0.5038	0.5253	0.5412	0.5011	0.4966	0.5098			53	590.8	732.4	765.2	795.4	721.8	792.2		639.4	681.8	638	673.2	636.6	609			51	0.827
54	0.5379	0.5848	0.6227	0.6087	0.587	0.5983		0.5658	0.5862	0.5601	0.574	0.5256	0.5266			54	0.5055	0.5138	0.5252	0.4979	0.519	0.5172		0.506	0.5221	0.5312	0.4921	0.5041	0.5052			54	589.6	733.8	763.2	796.8	723.8	790.2		638.6	679.2	637.6	671.4	636.8	607.8			52	0.8264
55	0.5452	0.5788	0.6264	0.6044	0.5864	0.5931		0.5685	0.5872	0.5582	0.5703	0.5285	0.5265			55	0.5064	0.5119	0.5237	0.505	0.5144	0.514		0.5073	0.5204	0.5306	0.4904	0.512	0.5135			55	586.6	735.8	760	797.6	723	787.6		639.4	676.6	636.4	668.6	638.2	606.4			53	0.8288
56	0.5516	0.5787	0.6253	0.6045	0.5867	0.5911		0.5666	0.5846	0.5631	0.572	0.532	0.5282			56	0.5057	0.5148	0.5224	0.5034	0.5121	0.5104		0.5081	0.5142	0.531	0.4939	0.5108	0.5234			56	585.4	738	757.4	799.6	723.6	788.6		639	672.8	635.8	668.6	639.8	605			54	0.8312
57	0.5579	0.5781	0.6237	0.6103	0.5904	0.59		0.5639	0.5771	0.5704	0.5715	0.5314	0.5329			57	0.5049	0.5223	0.5224	0.4973	0.5124	0.5113		0.5102	0.5049	0.5224	0.4968	0.5044	0.5214			57	584.2	737.8	757.2	802.4	725.8	788		636.2	669.8	637.6	666.4	639.8	603.8			55	0.834
58	0.5647	0.5818	0.6233	0.6113	0.5997	0.5901		0.5614	0.5737	0.5761	0.5667	0.5349	0.5324			58	0.5107	0.524	0.518	0.4947	0.508	0.5143		0.5162	0.5017	0.5159	0.4991	0.4979	0.5135			58	584.8	738.4	756.8	803.4	727.6	786.8		631.6	669	640	665	640	600			56	0.8392
59	0.562	0.5859	0.6216	0.607	0.6012	0.5921		0.5599	0.5711	0.5748	0.5626	0.533	0.5342			59	0.5144	0.5231	0.5167	0.5037	0.5034	0.5162		0.5183	0.5021	0.5151	0.4979	0.4976	0.5115			59	585.2	740.4	755.8	804	726.8	785.4		627.4	668	643.2	664.2	639	598.2			57	0.846
60	0.5597	0.5858	0.6208	0.6044	0.6064	0.6009		0.5614	0.5658	0.5733	0.5621	0.5308	0.5347			60	0.5092	0.5256	0.5182	0.5097	0.507	0.5165		0.515	0.5085	0.5153	0.5057	0.4989	0.5128			60	587.2	740.4	757.6	803.2	726.2	785.2		627.4	668.6	646.4	664.6	639.4	597.2			58	0.8508
61	0.5582	0.5858	0.6179	0.6009	0.6108	0.6067		0.5607	0.5632	0.5674	0.5639	0.53	0.534			61	0.5018	0.5267	0.5142	0.5102	0.5155	0.5179		0.5148	0.5126	0.514	0.5172	0.4965	0.5143			61	588.6	739.4	757.4	800.4	721.8	783.6		627.4	670	650	663.2	641	597			59	0.8534
62	0.5526	0.5911	0.6182	0.5912	0.6143	0.6101		0.5656	0.5668	0.5576	0.5705	0.531	0.5349			62	0.5034	0.5213	0.5062	0.5017	0.5245	0.5157		0.5195	0.5135	0.5113	0.5216	0.4912	0.5209			62	589.2	737.2	759.4	795.8	714.8	784.6		631.6	670	650.8	663.8	642.4	598			60	0.8544
63	0.5449	0.5851	0.6162	0.5858	0.614	0.6118		0.5698	0.5725	0.5537	0.5744	0.5304	0.5398			63	0.5121	0.5153	0.5019	0.5006	0.5232	0.5123		0.5267	0.5118	0.5073	0.5162	0.4927	0.5317			63	589	733.8	763.6	792	706.4	785.2		638.2	669	651.2	662.8	645.2	600.2			61	0.8516
64	0.5403	0.5819	0.6082	0.5881	0.6181	0.6102		0.5764	0.5789	0.5597	0.5743	0.5284	0.5453			64	0.5216	0.5179	0.5038	0.4994	0.51	0.513		0.5218	0.5069	0.5073	0.5115	0.5079	0.5338			64	588	730.6	766.6	785.8	699.4	788.8		643.8	669.8	649.8	661.8	646.4	601			62	0.8478
65	0.5359	0.5859	0.6046	0.5902	0.618	0.607		0.5797	0.5811	0.5592	0.5791	0.5302	0.5483			65	0.5184	0.5198	0.5048	0.4981	0.4957	0.5194		0.5101	0.5038	0.5111	0.5081	0.5216	0.5287			65	587.4	728	766.8	780.6	691.4	793		644	669.8	649.2	660	647.8	601.6			63	0.8444
66	0.5384	0.5905	0.6076	0.5958	0.6185	0.6071		0.5768	0.5804	0.5602	0.5797	0.5302	0.55			66	0.5134	0.5229	0.5073	0.4951	0.4891	0.5197		0.5084	0.5095	0.5082	0.5063	0.5198	0.5231			66	587	727.4	768.2	776.6	685.6	798.2		643.4	669.4	649.8	660	649.6	600.8			64	0.8414
67	0.5372	0.589	0.6092	0.6028	0.6216	0.6064		0.5754	0.5777	0.5636	0.5782	0.5268	0.5508			67	0.511	0.5203	0.5074	0.4963	0.4893	0.5161		0.5142	0.5168	0.5047	0.5039	0.5129	0.525			67	586.2	728.4	764	773.8	682.8	802.8		640.8	670.8	650.6	661.6	650.6	601.2			65	0.8398
68	0.537	0.5898	0.6084	0.6117	0.6282	0.6114		0.5756	0.5717	0.5624	0.5811	0.5219	0.5509			68	0.5154	0.5208	0.5086	0.5075	0.4904	0.5119		0.5206	0.5199	0.5026	0.5036	0.5129	0.5244			68	584.8	728.2	757.6	773.6	680.2	807.8		637.8	672	649.6	664.8	648.8	601			66	0.8406
69	0.5438	0.5928	0.6107	0.6133	0.6322	0.6157		0.5693	0.5658	0.5597	0.5884	0.5183	0.5455			69	0.5177	0.5198	0.5105	0.5187	0.4923	0.5161		0.5268	0.521	0.5039	0.5037	0.5161	0.5192			69	582.4	728.8	751.2	778.4	677.2	809.2		630.6	672	652.2	669.2	648	601.4			67	0.8412
70	0.5497	0.5912	0.6156	0.6128	0.6366	0.6207		0.5675	0.5639	0.5626	0.5879	0.5134	0.5442			70	0.5264	0.515	0.5166	0.5241	0.4994	0.5264		0.5279	0.5213	0.5068	0.5085	0.5124	0.5147			70	578.2	728.6	749	782.8	670.8	809.4		623.8	672.6	656	674.6	645	603.2			68	0.8422
71	0.5483	0.5915	0.6184	0.6136	0.6403	0.6218		0.5812	0.5607	0.5638	0.5879	0.512	0.5401			71	0.5332	0.5087	0.5172	0.5216	0.5096	0.5316		0.5171	0.5199	0.5144	0.5118	0.51	0.5125			71	573	728	744.4	789.6	664	807.2		623	670.6	659.4	679.2	641.4	605.2			69	0.8468
72	0.5531	0.5998	0.6168	0.6102	0.6465	0.6263		0.591	0.5609	0.5645	0.5925	0.5136	0.5403			72	0.5327	0.5108	0.5118	0.5202	0.5172	0.5246		0.5107	0.5202	0.5156	0.5119	0.5085	0.5046			72	567.4	728.6	741.8	795	657.6	804.6		622.4	667.8	662.8	681	638.2	607.4			70	0.8502
73	0.5554	0.6058	0.6203	0.6022	0.6476	0.6229		0.5947	0.5592	0.5687	0.5916	0.5194	0.5405			73	0.5262	0.5134	0.5074	0.5162	0.5187	0.5199		0.5123	0.5233	0.5113	0.5113	0.5109	0.4917			73	561.4	729.4	740.6	796.2	654.6	802		621.8	665	669.4	682.6	637.4	610.6			71	0.8518
74	0.5503	0.6042	0.6227	0.5985	0.6519	0.6223		0.6062	0.5534	0.5708	0.5899	0.5283	0.5439			74	0.5225	0.5051	0.5099	0.5074	0.5193	0.5324		0.5102	0.5302	0.5038	0.5165	0.5112	0.4862			74	557.4	728.2	740	794.4	655.4	801		628.2	663.2	674.2	683	636.6	613.8			72	0.8546
75	0.5476	0.6039	0.6197	0.6016	0.6529	0.6246		0.6127	0.5496	0.5684	0.5891	0.5331	0.5485			75	0.5202	0.4998	0.5093	0.4984	0.5155	0.5449		0.5043	0.5401	0.5049	0.525	0.513	0.4873			75	555.8	727.4	737.8	792	658.4	803		636.4	661.2	675.4	684.2	637.2	615			73	0.8598
76	0.5447	0.6057	0.6136	0.5979	0.6525	0.624		0.6085	0.549	0.5724	0.5935	0.5341	0.5532			76	0.5181	0.4976	0.5064	0.4943	0.5126	0.5443		0.5066	0.5412	0.51	0.5258	0.513	0.4988			76	555.2	726.2	738	787	661.6	802.4		640.4	661.4	677.2	685.4	636.2	615.6			74	0.8632
77	0.5416	0.6045	0.6091	0.5967	0.6478	0.6192		0.6057	0.5482	0.5785	0.5936	0.5393	0.5543			77	0.5205	0.4981	0.5073	0.4981	0.5232	0.5383		0.5144	0.5314	0.5139	0.5234	0.5156	0.5068			77	555.4	726.2	738.8	781	664.4	800.8		647	663.8	678.6	684.6	637.4	613			75	0.8666
78	0.5445	0.6057	0.6064	0.5998	0.6512	0.6173		0.6087	0.5468	0.5811	0.595	0.5415	0.5527			78	0.525	0.5008	0.5191	0.5049	0.5349	0.5387		0.514	0.5234	0.5154	0.5249	0.5181	0.5037			78	556.4	728.4	740.4	775	665.4	799.2		653.6	666.6	677	682.4	637.6	607.4			76	0.874
79	0.5482	0.6129	0.605	0.6024	0.6459	0.6168		0.6068	0.5495	0.5804	0.5952	0.5394	0.5538			79	0.5261	0.5105	0.5243	0.5104	0.5397	0.5432		0.5078	0.52	0.5234	0.5316	0.5284	0.4935			79	557.6	730.4	743	768	662.4	799.2		659.2	667.4	672	679	637.6	602			77	0.88
80	0.5544	0.6187	0.6085	0.5986	0.6443	0.6173		0.6069	0.5513	0.5815	0.597	0.539	0.5559			80	0.5275	0.516	0.5198	0.5145	0.5337	0.5444		0.5057	0.5213	0.5348	0.5339	0.5314	0.4926			80	557.8	733.6	745	762.2	659.8	797		661.8	668	668.6	673.4	636.8	597			78	0.8832
81	0.5555	0.6186	0.6163	0.5977	0.646	0.6206		0.6097	0.5504	0.5772	0.597	0.539	0.5569			81	0.528	0.5182	0.5115	0.5186	0.5324	0.5462		0.5161	0.5207	0.5422	0.5311	0.528	0.4964			81	558	736.4	746.6	760	657.8	798.4		663.2	669.4	663.6	668.4	637.2	591.8			79	0.886
82	0.5573	0.6108	0.6214	0.6031	0.6465	0.6245		0.6124	0.5497	0.5753	0.599	0.5381	0.5642			82	0.5277	0.5247	0.5128	0.5276	0.5292	0.5476		0.5229	0.5179	0.5497	0.5296	0.5253	0.5			82	557.6	734	746	759.4	654.6	798.2		662	670.2	660.4	666.6	636.6	589			80	0.887
83	0.5594	0.6089	0.622	0.6029	0.6381	0.6276		0.6125	0.5472	0.5753	0.6017	0.5372	0.5716			83	0.5264	0.5309	0.5221	0.532	0.5248	0.5461		0.5215	0.5152	0.5518	0.5308	0.5287	0.5014			83	557.2	731.6	742.2	761.8	650.4	795.8		660.6	667.6	658.4	666	637.8	587.8			81	0.8872
84	0.5578	0.5976	0.6214	0.6045	0.6327	0.6315		0.6107	0.5475	0.5813	0.6096	0.5394	0.5765			84	0.5243	0.5306	0.5363	0.5274	0.5185	0.5458		0.5198	0.5181	0.5522	0.5343	0.5248	0.5054			84	555.2	730.4	735.4	766.2	647	790.8		658	666.2	658.8	668	640.6	589			82	0.888
85	0.554	0.5882	0.6185	0.6108	0.6299	0.6354		0.6098	0.5477	0.5808	0.6182	0.5369	0.5762			85	0.5203	0.5268	0.5452	0.5195	0.515	0.5476		0.5253	0.5148	0.5508	0.5346	0.5182	0.506			85	554	729	728.8	769.6	644.8	785.4		658	664.8	657	670.8	643	591.8			83	0.888
86	0.5584	0.5814	0.6178	0.6114	0.627	0.6337		0.6065	0.5524	0.587	0.6191	0.5373	0.5786			86	0.5177	0.5307	0.5399	0.5199	0.5154	0.5545		0.5275	0.5109	0.5546	0.537	0.516	0.5073			86	553.4	727.6	723.4	768.8	643.4	777.4		659	663.6	656.6	670	647.6	595			84	0.888
87	0.5599	0.5785	0.6205	0.6102	0.6212	0.6295		0.6049	0.5525	0.5856	0.6147	0.5351	0.5746			87	0.5135	0.5373	0.5287	0.5226	0.5156	0.5549		0.5199	0.5173	0.5517	0.5323	0.5269	0.5086			87	553.8	729	720	767.8	641	769.6		660.8	661	653.6	670.4	652.4	596.6			85	0.8892
88	0.5559	0.5718	0.6237	0.6082	0.6162	0.6301		0.6	0.5564	0.5835	0.6139	0.5399	0.5732			88	0.5109	0.5291	0.5246	0.5206	0.5179	0.5607		0.5117	0.5269	0.5474	0.5272	0.5403	0.5132			88	554.8	729.6	715.8	766	639.2	765.2		661	663	651.8	672.4	656	600			86	0.89
89	0.5589	0.5703	0.6261	0.608	0.6164	0.6289		0.6015	0.5587	0.5768	0.6108	0.5444	0.5714			89	0.5131	0.5191	0.5332	0.5211	0.5219	0.5598		0.5089	0.5288	0.5414	0.5283	0.5496	0.515			89	558	730.8	714.2	764	638.8	763.6		662.2	663.6	649.2	672.6	658.6	600.4			87	0.8924
90	0.5605	0.5676	0.6302	0.6019	0.6144	0.6233		0.6063	0.561	0.5794	0.6046	0.5526	0.5687			90	0.5192	0.5189	0.5435	0.5216	0.5293	0.5542		0.5138	0.5336	0.5357	0.5388	0.548	0.5135			90	560.6	731.2	715.2	761	638.8	762		663.8	663.2	647.6	673.2	662.2	599.6			88	0.8952
91	0.5629	0.5665	0.6277	0.5976	0.614	0.6217		0.6103	0.5603	0.5744	0.6047	0.5585	0.567			91	0.5202	0.5255	0.5464	0.5236	0.5372	0.544		0.5206	0.5395	0.5318	0.5376	0.5544	0.5098			91	565	732.4	713	757.8	639.6	763.4		661.2	662.8	645.2	676.8	664	601			89	0.9
92	0.5652	0.5632	0.6235	0.5913	0.6161	0.6206		0.6134	0.5652	0.5715	0.605	0.565	0.5694			92	0.5195	0.5254	0.5376	0.5317	0.5418	0.5362		0.5211	0.5463	0.5302	0.5288	0.5599	0.511			92	570	734	710.2	757	641.4	764.6		658.2	663.4	642.8	679.2	667.2	603			90	0.9058
93	0.5678	0.5601	0.6176	0.5926	0.6187	0.6124		0.6217	0.5695	0.5701	0.6055	0.5662	0.5682			93	0.5243	0.5296	0.5337	0.5414	0.5359	0.5376		0.5235	0.5481	0.5357	0.5254	0.5628	0.5158			93	573.4	734.4	708.4	758.8	642.8	763		657.4	663.8	639	678.6	669.8	603.6			91	0.9088
94	0.5705	0.5547	0.6157	0.5898	0.6217	0.6084		0.6221	0.5763	0.5725	0.5977	0.565	0.5682			94	0.5306	0.5327	0.5413	0.5406	0.5277	0.5432		0.5261	0.5485	0.5348	0.5264	0.5585	0.52			94	575.8	734.6	707	757.6	645.2	762		653.8	665.6	637.2	677.6	671.8	605			92	0.912
95	0.5728	0.5559	0.6066	0.5898	0.6254	0.6077		0.6182	0.5765	0.5752	0.5957	0.5622	0.5719			95	0.5326	0.5267	0.5474	0.5341	0.5254	0.5467		0.5265	0.5483	0.5323	0.5224	0.5618	0.5254			95	576.8	738.4	703.4	759.4	647	762.4		646.8	668.2	636.4	678	673.8	607.4			93	0.9174
96	0.568	0.5524	0.5978	0.5927	0.6355	0.6097		0.6168	0.579	0.5854	0.59	0.559	0.5707			96	0.5275	0.5214	0.5395	0.5297	0.5264	0.5414		0.5228	0.5567	0.5353	0.5162	0.5621	0.5311			96	575.4	742.4	702.2	763.8	650.6	761.8		642	671	635.4	678	675.4	607.4			94	0.9204
97	0.5658	0.5483	0.5936	0.6006	0.637	0.6135		0.6138	0.5768	0.5903	0.5882	0.5586	0.5638			97	0.5217	0.5258	0.5307	0.5297	0.5267	0.5413		0.5264	0.561	0.5434	0.5182	0.557	0.5307			97	573.8	745.6	702.4	767	654.4	762.4		636.8	671.8	634.2	676.6	675.2	607.8			95	0.92
98	0.5672	0.544	0.5933	0.6044	0.6389	0.618		0.6051	0.5768	0.5958	0.582	0.5545	0.555			98	0.5147	0.5321	0.531	0.5287	0.5319	0.5424		0.5304	0.5581	0.541	0.5283	0.5525	0.5301			98	574.4	747	700.8	767.4	657.6	768.4		632.6	671.6	635.4	675.6	674.8	608.6			96	0.9188
99	0.5674	0.5482	0.584	0.6162	0.6352	0.6182		0.6097	0.5684	0.5988	0.5842	0.552	0.5481			99	0.5179	0.5333	0.5337	0.5245	0.5421	0.5423		0.5308	0.554	0.5368	0.5356	0.5604	0.5394			99	574.6	749	697.4	772.6	660	772.2		632.4	670.4	637.2	674	676	610.4			97	0.9164
100	0.5632	0.5447	0.58	0.6239	0.6324	0.6176		0.6096	0.5672	0.6068	0.5841	0.5488	0.5407			100	0.5195	0.5376	0.5314	0.5154	0.5433	0.5447		0.5337	0.5539	0.5394	0.5355	0.5655	0.5545			100	573.8	746.2	699	776.4	663.2	775.4		633	668.4	639.6	672.4	678.2	611.6			98	0.9134
101	0.5633	0.5475	0.5834	0.6314	0.6252	0.6114		0.6136	0.5612	0.6013	0.582	0.5453	0.5374			101	0.5162	0.5399	0.5304	0.5111	0.5376	0.5523		0.5412	0.5529	0.5409	0.5372	0.5602	0.5634			101	573	744.2	702.2	779.8	666	779.4		636.6	667.2	640.6	669.6	681.6	613.8			99	0.909
102	0.5612	0.555	0.5897	0.632	0.6254	0.6032		0.6143	0.5591	0.6004	0.5789	0.537	0.5376			102	0.5141	0.5334	0.5312	0.5147	0.5393	0.559		0.5498	0.5493	0.5381	0.5457	0.5512	0.5648			102	570.4	744.2	705.6	780.8	669.8	785.4		639.4	667.4	640.8	667.6	683.6	615.8			100	0.906
103	0.5575	0.565	0.5945	0.6307	0.626	0.6002		0.6132	0.5543	0.5994	0.5782	0.5348	0.5446			103	0.526	0.5206	0.5331	0.5216	0.548	0.5558		0.555	0.5457	0.5369	0.5482	0.5554	0.5619			103	567.8	746.8	714.2	783.2	675.4	788.2		638.6	667.6	640.8	668	685.4	617.4			101	0.9066
104	0.5565	0.5668	0.6052	0.6209	0.6303	0.597		0.6039	0.5598	0.5987	0.5711	0.5316	0.5486			104	0.5322	0.5165	0.5371	0.5241	0.5473	0.55		0.5559	0.5475	0.5366	0.5438	0.5598	0.5599			104	567	747.2	723	784.6	681.2	791.4		637.6	670.8	639.4	671	686	617.8			102	0.911
105	0.5584	0.5767	0.6121	0.617	0.6371	0.5918		0.6013	0.5646	0.5893	0.5651	0.5326	0.5545			105	0.5285	0.5209	0.5378	0.524	0.5378	0.5497		0.5535	0.5521	0.5355	0.5403	0.5551	0.554			105	568.6	752.4	727.2	785.8	687	797.2		639.2	674.8	636.6	672.6	686.4	618.2			103	0.9144
106	0.5535	0.5823	0.6175	0.6123	0.6332	0.5941		0.5949	0.5702	0.5878	0.5678	0.5315	0.5606			106	0.5225	0.5244	0.532	0.5263	0.5332	0.5519		0.5436	0.5524	0.5386	0.5444	0.5441	0.5484			106	570.2	753.4	733.6	784.8	690.6	802.8		640.2	679	634.6	675.2	686	618.6			104	0.921
107	0.5516	0.5863	0.6125	0.6117	0.6325	0.5942		0.5931	0.5745	0.5884	0.5681	0.533	0.5687			107	0.5214	0.5209	0.5239	0.525	0.5341	0.5531		0.5346	0.5528	0.547	0.5439	0.535	0.5463			107	575	752.6	738.6	787	693.2	804.4		640.6	683.2	632.2	678.4	686.4	619.6			105	0.9284
108	0.5486	0.5868	0.6071	0.6123	0.6354	0.5921		0.5936	0.5764	0.587	0.5686	0.5332	0.5703			108	0.5177	0.5202	0.5203	0.5194	0.5383	0.5552		0.5358	0.556	0.5519	0.5426	0.5294	0.5445			108	579.4	750.8	741.6	790	695.4	805.8		641.6	686.4	628.4	679.4	686	621.2			106	0.9338
109	0.5436	0.5921	0.5992	0.6131	0.6355	0.5931		0.5965	0.5739	0.5865	0.5756	0.5324	0.5701			109	0.5063	0.5295	0.5215	0.5193	0.537	0.5589		0.5405	0.555	0.549	0.5444	0.5281	0.5423			109	584.8	749.8	745.4	791.8	696.6	807.2		643.6	688.4	624	678.2	685.2	622			107	0.933
110	0.541	0.5943	0.5941	0.6108	0.6294	0.5923		0.5969	0.5735	0.583	0.58	0.5325	0.5699			110	0.4974	0.5387	0.5254	0.5236	0.5323	0.5589		0.538	0.5477	0.5442	0.5423	0.5309	0.5425			110	590.8	745.4	750.4	793.2	698.2	806.6		643.8	691.6	620	677.4	683.2	623.4			108	0.9312
111	0.5419	0.5935	0.5888	0.6074	0.6312	0.5898		0.5952	0.5759	0.5844	0.5807	0.5335	0.5685			111	0.4938	0.5456	0.5283	0.5302	0.5282	0.5534		0.5326	0.5438	0.5421	0.536	0.5355	0.5469			111	596	742.2	754.8	797.4	701.8	805.4		644	692.8	616.6	676.4	680.2	626			109	0.9292
112	0.5425	0.5938	0.5875	0.6067	0.6355	0.5903		0.5944	0.5755	0.584	0.5866	0.537	0.5662			112	0.4961	0.5494	0.5244	0.5307	0.5265	0.5448		0.5365	0.5433	0.5501	0.5353	0.5382	0.5441			112	598.6	742.6	761.4	800.8	706.4	807.2		645.6	692	617.4	676.6	678.4	627.8			110	0.9296
113	0.5462	0.5907	0.5899	0.6019	0.6301	0.588		0.5961	0.5779	0.583	0.5882	0.538	0.5629			113	0.4907	0.5554	0.5214	0.5308	0.5246	0.5405		0.546	0.5469	0.5565	0.5445	0.5377	0.5403			113	601.8	744.8	770	802.2	708.8	808.6		651	692	617.6	676	677	628.2			111	0.9316
114	0.5458	0.5854	0.5915	0.5992	0.6278	0.584		0.5952	0.5764	0.5783	0.5919	0.5371	0.5576			114	0.4824	0.5578	0.5189	0.5261	0.5245	0.5454		0.5527	0.5435	0.5517	0.5518	0.5379	0.5418			114	601.8	747.4	776.6	806	714.8	808.8		654	690.4	616.2	677	676.4	628			112	0.9328
115	0.5426	0.578	0.5953	0.5935	0.6323	0.583		0.599	0.5709	0.5816	0.5959	0.5385	0.5462			115	0.4806	0.557	0.5186	0.5266	0.5286	0.5508		0.5518	0.5397	0.547	0.5552	0.5388	0.5529			115	601.6	749.4	781.6	810.2	721	806.8		657.2	686.4	617.6	677.4	677	626.6			113	0.9356
116	0.5426	0.5749	0.5983	0.5889	0.6331	0.587		0.601	0.5679	0.5822	0.5985	0.542	0.5392			116	0.4887	0.5493	0.5172	0.5251	0.5328	0.5515		0.5485	0.5354	0.5504	0.5531	0.5347	0.5561			116	602.4	753.8	780.4	814.6	724.4	807.8		660	684.8	621.6	677.4	677.6	625.6			114	0.9398
117	0.5417	0.5715	0.6011	0.583	0.6304	0.5891		0.5987	0.5669	0.5792	0.5965	0.5392	0.5293			117	0.4931	0.5468	0.5152	0.5266	0.534	0.5467		0.5491	0.5371	0.5507	0.5491	0.5308	0.5517			117	606	755.2	776.6	818.4	727	810.2		665.2	683.8	622.4	676.6	679.8	623.8			115	0.9412
118	0.5369	0.5758	0.5959	0.5818	0.631	0.5974		0.5996	0.5645	0.5795	0.5976	0.5472	0.5237			118	0.4985	0.5472	0.5126	0.5248	0.528	0.547		0.5486	0.5388	0.5467	0.5486	0.529	0.547			118	608.4	758.4	770.4	821.2	730.4	813.6		670	682.2	623.8	679	683	623.4			116	0.9428
119	0.5341	0.5808	0.5936	0.5794	0.6311	0.5989		0.6025	0.5618	0.5871	0.5939	0.5522	0.5241			119	0.5044	0.5493	0.5107	0.5275	0.5215	0.5467		0.5427	0.546	0.5521	0.552	0.5261	0.5437			119	610.6	762.2	767.2	822.6	729.4	818		676.8	679.6	631.4	679.6	686.4	624.8			117	0.9492
120	0.5386	0.588	0.5938	0.5837	0.6258	0.5989		0.5974	0.5661	0.5927	0.591	0.552	0.5279			120	0.5069	0.547	0.5133	0.5285	0.5211	0.5447		0.5362	0.5524	0.5596	0.5554	0.527	0.5452			120	612.8	766.8	763.8	824	726.2	824.6		682.6	678.2	639.2	681	687.2	626.6			118	0.9566
121	0.543	0.5928	0.5866	0.5874	0.6238	0.5934		0.599	0.5644	0.585	0.5906	0.5497	0.5314			121	0.5127	0.5461	0.5189	0.527	0.524	0.537		0.5276	0.5534	0.5567	0.5552	0.532	0.548			121	615.8	771	762.4	824.4	724.6	827.8		689	674.2	643.8	682.8	688.8	626.8			119	0.9608
122	0.5436	0.5949	0.5823	0.5895	0.6216	0.5882		0.601	0.564	0.5792	0.5917	0.5516	0.5342			122	0.5195	0.5407	0.5241	0.5189	0.5267	0.5356		0.5248	0.5509	0.5469	0.5534	0.541	0.5492			122	616.6	775	763	826.6	724.6	830		691.6	670.6	651	683	689.4	626.6			120	0.9668
123	0.5443	0.5916	0.5855	0.5935	0.6215	0.5808		0.5976	0.5639	0.5743	0.5935	0.5445	0.5385			123	0.5155	0.5348	0.5296	0.5118	0.5302	0.5398		0.528	0.5526	0.5404	0.5544	0.5492	0.5448			123	615.6	775	766	829.4	724.8	833.8		693	666.2	657.8	679.6	689.6	624.8			121	0.971
124	0.5474	0.5894	0.5861	0.5974	0.6193	0.5799		0.5876	0.5669	0.566	0.5931	0.5422	0.5414			124	0.5081	0.5269	0.5318	0.509	0.5325	0.5502		0.5318	0.5547	0.5424	0.5578	0.5515	0.5446			124	616	773.6	767.2	831.2	725.4	837.2		689.6	665	658.6	676	688.2	622.8			122	0.9746
125	0.5438	0.5837	0.5813	0.6003	0.618	0.5796		0.5833	0.5634	0.5572	0.5957	0.5397	0.5416			125	0.5112	0.5258	0.5274	0.5125	0.5344	0.5512		0.5288	0.5563	0.5496	0.5617	0.5455	0.548			125	617.2	773	771.6	834	729.4	841.8		687.4	664	658.2	672	689	620.8			123	0.9808
126	0.5393	0.578	0.5805	0.6051	0.6131	0.5816		0.575	0.5661	0.5594	0.5943	0.5374	0.5393			126	0.5119	0.5299	0.5219	0.5181	0.5391	0.547		0.5256	0.5603	0.5594	0.5624	0.5364	0.5583			126	616.6	771	776.4	839	732.8	847.4		686	665.2	658	669.6	690	618.6			124	0.9886
127	0.5411	0.5735	0.5774	0.6107	0.6117	0.5867		0.5726	0.568	0.5644	0.5921	0.535	0.5417			127	0.5111	0.5369	0.5223	0.5188	0.5422	0.5418		0.5264	0.5615	0.5591	0.5555	0.532	0.5674			127	618.8	769.2	782.2	843	735.4	850.8		686.4	668.4	656.6	668	691.2	618.6			125	0.9948
128	0.5446	0.5686	0.5695	0.6076	0.6067	0.5908		0.5696	0.5706	0.5648	0.5869	0.5289	0.5443			128	0.5098	0.5372	0.5221	0.512	0.546	0.5451		0.523	0.5562	0.5569	0.5464	0.5321	0.5685			128	622.2	769.4	787.2	844.8	737	853.6		684	672.8	653.8	668.8	692.4	621			126	1.0018
129	0.5475	0.5641	0.5679	0.6069	0.6024	0.5934		0.5746	0.5741	0.5683	0.5848	0.5285	0.5468			129	0.5089	0.5398	0.5238	0.5038	0.5507	0.5414		0.5198	0.5517	0.5555	0.5379	0.5366	0.5599			129	625.4	772.4	794.4	846.8	739.2	856.4		683.4	676.4	655.6	669.4	695.2	622.8			127	1.0044
130	0.5506	0.5614	0.5682	0.6062	0.5958	0.598		0.5757	0.5747	0.567	0.5802	0.5286	0.5513			130	0.5064	0.5489	0.5254	0.5008	0.553	0.5347		0.515	0.5514	0.5555	0.5325	0.5355	0.5502			130	626.6	773.2	801.2	846.8	740.2	859		681.6	678.8	655.4	670	698.2	623.2			128	1.0014
131	0.5551	0.5594	0.5683	0.6074	0.5989	0.5928		0.5801	0.5724	0.5658	0.5739	0.5291	0.5569			131	0.5103	0.5515	0.5255	0.5007	0.5462	0.5248		0.5096	0.5478	0.5533	0.5342	0.5274	0.5414			131	628	774.8	808.6	844.4	740.6	860.6		676.2	680.6	655.8	668.8	702.2	623			129	0.9962
132	0.5559	0.5583	0.5704	0.6026	0.5965	0.5912		0.5775	0.5744	0.5645	0.5689	0.5261	0.5587			132	0.5151	0.5445	0.5217	0.5	0.5384	0.5269		0.5025	0.5447	0.5535	0.5413	0.5132	0.5403			132	628.2	778.6	813	837.6	738.6	864.4		670	682.6	656.4	667.6	705.2	622.6			130	0.99
133	0.5549	0.5608	0.5764	0.6039	0.5963	0.5906		0.577	0.5744	0.565	0.5687	0.5303	0.5587			133	0.5135	0.5382	0.5231	0.498	0.5328	0.5319		0.5032	0.5432	0.5538	0.5461	0.5047	0.5487			133	628.6	782.8	817.8	832.6	739.4	866.4		664.4	684.6	657.8	666.6	709.4	620.2			131	0.9832
134	0.5541	0.5621	0.578	0.6	0.5941	0.5899		0.5715	0.5735	0.5607	0.5671	0.5302	0.5594			134	0.517	0.5396	0.5212	0.4972	0.5366	0.539		0.5087	0.542	0.552	0.5476	0.5056	0.5621			134	629.2	784	819.6	828.2	740.6	869		660.8	688.6	657	667.4	713.2	618			132	0.979
135	0.5549	0.5605	0.5763	0.5954	0.5945	0.5853		0.5721	0.575	0.5699	0.5647	0.5317	0.5628			135	0.5215	0.535	0.518	0.4982	0.5447	0.5386		0.5213	0.542	0.5538	0.5497	0.5158	0.5709			135	631	785.2	818.2	824.4	738.4	870.2		660.2	694.8	657.6	668.6	719	617.2			133	0.9776
136	0.5545	0.5642	0.58	0.5876	0.588	0.5899		0.5726	0.5756	0.5765	0.567	0.5295	0.5683			136	0.5219	0.5292	0.5136	0.5021	0.5537	0.5386		0.5271	0.5406	0.5603	0.5459	0.524	0.5739			136	632.8	789.4	818.6	819.8	736.4	873.6		661.2	699.4	657.6	669.4	725.6	618			134	0.9768
137	0.5547	0.567	0.5826	0.5851	0.5845	0.5936		0.5726	0.5659	0.5797	0.567	0.5305	0.5679			137	0.5188	0.5258	0.5124	0.5057	0.5546	0.5398		0.524	0.5381	0.5686	0.5393	0.5247	0.5738			137	634.2	790.4	820	819.6	736	876		662	704.2	657.8	669.2	732	619.2			135	0.9762
138	0.5543	0.5683	0.588	0.5818	0.5824	0.5928		0.5722	0.5613	0.5839	0.5625	0.5287	0.5677			138	0.5217	0.52	0.511	0.5092	0.5502	0.5372		0.5216	0.5358	0.5734	0.5406	0.5219	0.5681			138	634.4	791.8	819.4	819.4	735.4	878		665.4	710.6	658.4	669.6	737.6	621.4			136	0.9746
139	0.553	0.5723	0.5893	0.583	0.584	0.5929		0.5775	0.5592	0.5882	0.5615	0.5254	0.5673			139	0.5204	0.5145	0.5132	0.5114	0.5422	0.538		0.529	0.5395	0.5714	0.542	0.521	0.5593			139	633.8	796.2	816.6	820.2	733.8	880.8		667.4	714	657	669.8	742	625.4			137	0.9728
140	0.5514	0.5742	0.5923	0.5854	0.5877	0.5934		0.5769	0.5527	0.5865	0.5621	0.5199	0.563			140	0.5144	0.5185	0.5138	0.5143	0.5377	0.5476		0.5325	0.5458	0.5726	0.537	0.522	0.5504			140	631.4	801.4	814	822.2	737.2	884.4		668.6	714.2	654.8	668.6	740.8	629.4			138	0.9702
141	0.5506	0.57	0.5922	0.5901	0.5915	0.5911		0.5707	0.5479	0.5833	0.5593	0.5186	0.5575			141	0.5106	0.5262	0.5146	0.5162	0.5386	0.5593		0.5342	0.5482	0.5767	0.5281	0.5193	0.5444			141	630	803	810.8	826	741.6	885.2		669.8	715.8	651.6	667.6	737.8	633.2			139	0.9656
142	0.5483	0.5629	0.5931	0.5941	0.5912	0.5822		0.5704	0.5479	0.5897	0.5607	0.5163	0.5562			142	0.5064	0.5256	0.5124	0.5157	0.5442	0.5562		0.5358	0.5474	0.5782	0.5275	0.5136	0.5384			142	626.6	805.6	805.4	829.8	747.6	887.4		672.2	715.6	649	668.6	734.6	635.4			140	0.9622
143	0.5508	0.5595	0.5884	0.5945	0.5889	0.575		0.5714	0.5468	0.5916	0.5581	0.5159	0.5557			143	0.4992	0.5218	0.5091	0.5173	0.5497	0.5487		0.5408	0.5501	0.5736	0.5291	0.5092	0.5371			143	625.6	806.2	801.8	833.6	751.4	891.6		671	713.4	647.6	668	732.4	637.8			141	0.9578
144	0.5594	0.5528	0.5872	0.5933	0.5851	0.57		0.5666	0.543	0.5984	0.5572	0.5189	0.5542			144	0.4968	0.5237	0.5049	0.518	0.5497	0.5394		0.5392	0.5511	0.5712	0.5261	0.5086	0.547			144	626	806.2	800	835.6	758	895.2		667.6	712	650.4	668.8	730.8	639.2			142	0.9546
145	0.5666	0.5542	0.5892	0.5963	0.5838	0.5663		0.5666	0.5468	0.5987	0.5567	0.5214	0.5591			145	0.4992	0.5272	0.5061	0.5204	0.5507	0.5316		0.5296	0.547	0.5725	0.522	0.5114	0.553			145	626.4	805.4	801.4	840.4	765	898		661.4	714.4	655.8	670.8	733.8	640.6			143	0.9518
146	0.5694	0.5555	0.585	0.5943	0.5825	0.5602		0.5675	0.547	0.6014	0.5582	0.5225	0.5629			146	0.5019	0.5259	0.5115	0.5221	0.5481	0.5285		0.5214	0.5464	0.5737	0.5273	0.5142	0.5549			146	626.6	804.6	800.4	842.6	772.2	902		656.2	714.2	663.6	674.6	735.6	639.8			144	0.9544
147	0.5772	0.5614	0.5836	0.5913	0.5845	0.5573		0.5668	0.5458	0.6002	0.5535	0.5267	0.5665			147	0.4993	0.5182	0.5138	0.5229	0.5411	0.5289		0.5245	0.552	0.5728	0.536	0.5147	0.5517			147	629	804.4	802	842.8	777.4	903.6		650.6	714.6	669.2	676.6	738	639			145	0.9566
148	0.58	0.5644	0.5831	0.5911	0.5883	0.5573		0.571	0.541	0.601	0.5563	0.5241	0.5677			148	0.4985	0.5132	0.5128	0.5155	0.5315	0.529		0.5264	0.5512	0.576	0.5401	0.5085	0.5492			148	630.4	804.2	803.4	842.4	784.8	904.2		648.2	716.2	673	679.8	741.2	636.6			146	0.9614
149	0.5792	0.5666	0.5861	0.5938	0.5927	0.5542		0.5756	0.539	0.5993	0.5581	0.5241	0.5661			149	0.4982	0.5159	0.5097	0.5123	0.5237	0.533		0.5229	0.547	0.5754	0.5362	0.5047	0.5399			149	631.8	804	806.6	842	789.2	906		648	716.8	673.4	682.2	746	632.6			147	0.968
150	0.5753	0.5667	0.5829	0.5913	0.594	0.5549		0.5782	0.5297	0.5993	0.5615	0.5243	0.5574			150	0.497	0.5184	0.5082	0.5128	0.5237	0.5383		0.5249	0.5369	0.5665	0.5351	0.5083	0.5339			150	633	803.8	807	837.4	789.6	909.6		649.8	713.8	671.8	685.2	750.6	629			148	0.9756
151	0.5763	0.5678	0.5896	0.5902	0.5907	0.5584		0.5801	0.5234	0.6006	0.5598	0.5253	0.5476			151	0.4921	0.5148	0.5042	0.5119	0.5284	0.5397		0.5315	0.5309	0.559	0.5334	0.5139	0.5331			151	633.6	802.8	811.2	834.2	787.4	913.2		648.8	713.2	672.2	686.4	756	627.8			149	0.9812
152	0.575	0.565	0.5907	0.5905	0.5873	0.5598		0.5843	0.5221	0.5967	0.5625	0.5206	0.539			152	0.4904	0.509	0.5031	0.5097	0.5328	0.5372		0.5354	0.528	0.5597	0.5344	0.5164	0.5361			152	633.4	801.8	815	833.8	786.4	916.4		647.6	713.8	674.8	689.4	760	629			150	0.989
153	0.5792	0.5615	0.5887	0.5945	0.5863	0.5601		0.5796	0.5249	0.595	0.5635	0.5212	0.5355			153	0.4916	0.5035	0.5055	0.517	0.5291	0.5395		0.54	0.5287	0.5589	0.5337	0.5171	0.5455			153	635.2	802.4	815.4	835.6	784.6	920.6		644.4	713.8	677.2	692.6	761.6	630.4			151	0.9972
154	0.5775	0.5626	0.5917	0.5919	0.5861	0.5607		0.576	0.528	0.5919	0.5595	0.5188	0.5318			154	0.5003	0.4999	0.5059	0.5267	0.5258	0.5388		0.5408	0.5234	0.554	0.536	0.5136	0.5519			154	637.8	803.2	817	837.8	783	924.6		640.2	714	680	694	763.4	632.2			152	1.0034
155	0.5791	0.5623	0.5939	0.5873	0.5873	0.5596		0.5688	0.5337	0.5913	0.5524	0.5189	0.529			155	0.5092	0.4997	0.4991	0.5256	0.5275	0.5392		0.5347	0.5259	0.5508	0.5322	0.5085	0.5482			155	641	805.6	818	842.2	781.6	927		636.2	713.8	683.4	695.6	764.2	633.2			153	1.0092
156	0.5783	0.5602	0.5947	0.5862	0.5868	0.5597		0.5691	0.5442	0.592	0.5515	0.5169	0.5279			156	0.5148	0.5028	0.4941	0.5208	0.5303	0.5385		0.5288	0.5299	0.5463	0.528	0.5115	0.5386			156	644.6	809.4	817.2	847.8	780.2	928		636.6	712.4	685.2	698.2	764.8	633.8			154	1.0136
157	0.5779	0.5625	0.595	0.5856	0.5906	0.5629		0.5647	0.5484	0.5974	0.5521	0.5182	0.5273			157	0.5144	0.5109	0.493	0.5219	0.5257	0.543		0.5283	0.5242	0.544	0.5246	0.5233	0.5332			157	648.2	814	815.8	852.6	779.2	931.8		637	708.4	685.4	699.8	765	633.8			155	1.0174
158	0.5691	0.5671	0.5969	0.5838	0.5959	0.5675		0.5619	0.5549	0.598	0.5513	0.519	0.5298			158	0.5151	0.521	0.4979	0.52	0.5212	0.5463		0.5252	0.5139	0.5447	0.5233	0.5231	0.532			158	648.2	818.6	816.6	853.8	778.6	933.6		637.4	705.4	685.2	701	765.2	636.6			156	1.019
159	0.5666	0.5679	0.5893	0.5874	0.6017	0.5689		0.5625	0.5585	0.5965	0.5519	0.5176	0.5379			159	0.5121	0.5242	0.4982	0.5143	0.5274	0.5506		0.5204	0.5091	0.5481	0.5231	0.5157	0.5318			159	645.8	821.4	816	856.6	779.6	934.8		639.2	702.8	686.6	703.2	763	640.4			157	1.0178
160	0.5658	0.5686	0.5898	0.5931	0.6007	0.5746		0.5635	0.5617	0.5962	0.5548	0.5135	0.5424			160	0.5076	0.5206	0.4975	0.5132	0.5362	0.5477		0.5213	0.5084	0.5497	0.5253	0.5074	0.533			160	644	824	817	857.2	781.4	935.4		643	698.4	686	703.8	759.8	644.6			158	1.0166
161	0.5666	0.5733	0.5891	0.5952	0.609	0.5773		0.5604	0.5623	0.5947	0.5561	0.5116	0.546			161	0.5018	0.5164	0.4912	0.5218	0.5354	0.5394		0.527	0.5041	0.5504	0.5253	0.5029	0.5344			161	640.4	827.6	818.8	857.4	784.4	936.4		645.6	695	683.6	704.2	758.8	648.4			159	1.016
162	0.5662	0.5735	0.5883	0.6033	0.6117	0.5807		0.5572	0.5711	0.5878	0.5559	0.5101	0.5521			162	0.498	0.5165	0.4948	0.5269	0.529	0.5379		0.5273	0.5015	0.5517	0.5255	0.5047	0.529			162	636.4	829.2	820.8	858.6	786.2	936.2		647.2	697.8	681.2	704.4	758	652			160	1.0134
163	0.5689	0.5737	0.5883	0.6087	0.6142	0.579		0.5523	0.5683	0.5844	0.5598	0.5061	0.5511			163	0.4931	0.5142	0.5028	0.5245	0.5292	0.5459		0.5222	0.5001	0.5542	0.532	0.5143	0.529			163	634.2	830.4	822.4	861.8	787.8	935.2		649.6	699	680.8	704.4	759.8	655			161	1.0136
164	0.57	0.5797	0.5939	0.6084	0.61	0.5801		0.5431	0.5639	0.5805	0.5636	0.5043	0.55			164	0.4885	0.5094	0.5084	0.5183	0.5324	0.551		0.5159	0.5015	0.5548	0.5338	0.5188	0.5336			164	632.2	832	826.2	862.4	787.4	932.8		651.6	699.8	681	702.8	763.2	657.4			162	1.018
165	0.5767	0.581	0.5983	0.6067	0.6142	0.5764		0.5454	0.5622	0.5768	0.5642	0.5028	0.55			165	0.4862	0.5059	0.5071	0.5151	0.5336	0.5471		0.5207	0.5014	0.5546	0.5267	0.5164	0.5364			165	631.2	829.6	831.4	863.6	789	932		651.2	704	680	701.4	766.2	658.8			163	1.0236
166	0.5804	0.5768	0.6003	0.6053	0.6083	0.5767		0.5423	0.561	0.5777	0.567	0.5024	0.5509			166	0.4873	0.5117	0.5053	0.5175	0.5291	0.5348		0.5303	0.5034	0.5559	0.5269	0.5172	0.5304			166	633	825.6	836.6	863.6	789.2	933.4		648.8	707.4	680.2	701.4	768.4	659.8			164	1.0316
167	0.5814	0.5772	0.6059	0.5977	0.6044	0.5727		0.5473	0.5523	0.5788	0.5692	0.4996	0.5526			167	0.4879	0.514	0.5078	0.5213	0.5294	0.5274		0.5318	0.5079	0.5516	0.5363	0.5212	0.5325			167	634.6	823.6	842.8	861.6	788.6	934.8		648.6	707	680	702	770.2	661.4			165	1.04
168	0.5851	0.5754	0.6118	0.593	0.5986	0.5711		0.5562	0.5493	0.5749	0.5683	0.5016	0.5525			168	0.4887	0.5066	0.511	0.5256	0.5336	0.5307		0.5226	0.5109	0.5482	0.5428	0.5251	0.5346			168	636.8	822.4	848.6	861.4	788.4	933.4		649.2	708.6	680.2	702.8	768.8	661.4			166	1.0492
169	0.583	0.5677	0.6169	0.593	0.5954	0.5719		0.5643	0.5515	0.5758	0.5686	0.5025	0.5523			169	0.4893	0.4993	0.5128	0.5227	0.5427	0.5389		0.5149	0.5109	0.543	0.5447	0.5273	0.5295			169	638.6	822	853.6	862.8	788.6	931		651	712.8	679.8	706	766.8	662			167	1.055
170	0.5727	0.5634	0.6163	0.5959	0.5885	0.5712		0.5632	0.5546	0.5779	0.5685	0.5048	0.555			170	0.4859	0.5013	0.5076	0.5207	0.5478	0.5326		0.5195	0.5119	0.5342	0.5493	0.5261	0.5239			170	640	827	853.4	864.2	788.2	927.8		651.2	717.4	682	709.8	766.8	663.2			168	1.0584
171	0.5651	0.5601	0.6138	0.6017	0.5936	0.5689		0.5699	0.5525	0.5721	0.5684	0.5081	0.5569			171	0.4862	0.5009	0.5011	0.5185	0.5417	0.5226		0.521	0.519	0.5232	0.5509	0.5278	0.5278			171	641.4	831.4	853	865	791.4	923.6		651.6	722.6	683.2	713.2	764.4	665			169	1.0594
172	0.562	0.5567	0.6137	0.6034	0.5959	0.5693		0.568	0.5531	0.5674	0.5662	0.5129	0.5545			172	0.4934	0.4953	0.4941	0.5181	0.5324	0.5183		0.5127	0.5262	0.5232	0.5487	0.5317	0.5304			172	642.2	833.4	852.2	865	795	916.8		651.2	724.8	686.8	716.8	761.8	665.4			170	1.0642
173	0.5587	0.5544	0.6155	0.6072	0.604	0.57		0.5637	0.5557	0.571	0.5693	0.5123	0.5542			173	0.4974	0.494	0.4911	0.5218	0.5316	0.5227		0.5013	0.5267	0.5259	0.5432	0.5314	0.5281			173	642	836	853.4	866	798.4	913.2		651	726.6	691.2	720.6	761.6	665.6			171	1.0678
174	0.5626	0.554	0.6137	0.6111	0.6137	0.5668		0.5626	0.5517	0.5717	0.5643	0.5149	0.5491			174	0.4946	0.4994	0.4907	0.5252	0.5365	0.5274		0.4973	0.5226	0.528	0.5359	0.5238	0.5275			174	643.6	838	853.8	866	803	910		652.2	725.6	694.6	720.4	760.2	665			172	1.0714
175	0.5639	0.5523	0.6125	0.611	0.6247	0.5683		0.5643	0.5474	0.5744	0.564	0.5194	0.5462			175	0.4923	0.5096	0.4958	0.5267	0.5376	0.5269		0.5002	0.5199	0.5328	0.5289	0.5228	0.5358			175	645.2	836.8	857.6	863.6	806	907.8		655.2	728.6	697	721.4	759.4	665			173	1.0752
176	0.5685	0.5553	0.6179	0.6081	0.6279	0.5679		0.5645	0.5484	0.5802	0.5602	0.5212	0.5427			176	0.4889	0.5178	0.4975	0.527	0.5425	0.522		0.5042	0.5198	0.538	0.5245	0.5311	0.5374			176	645.8	836	860.6	863	808.6	907.8		661.6	733	699.6	720.6	759	666.6			174	1.0782
177	0.5719	0.557	0.6174	0.6096	0.6368	0.5678		0.566	0.5471	0.5953	0.5557	0.5201	0.5381			177	0.485	0.516	0.4975	0.5286	0.5437	0.5203		0.5022	0.525	0.5378	0.5204	0.5437	0.5312			177	647.8	837.4	861.8	865.4	811.2	911.2		670.6	741.4	702.4	719.4	759.4	668.2			175	1.0774
178	0.5717	0.5561	0.6106	0.6073	0.6392	0.5673		0.5735	0.5462	0.6034	0.5453	0.5221	0.5354			178	0.4869	0.5032	0.4952	0.5223	0.5347	0.5214		0.4936	0.5318	0.5342	0.5114	0.5477	0.5296			178	650.4	836.2	861.6	864.2	812.4	915.6		678.8	750.6	702.6	716	758	671.8			176	1.0776
179	0.5719	0.5551	0.6045	0.6011	0.6419	0.565		0.5787	0.5446	0.6089	0.5427	0.5222	0.5346			179	0.4937	0.4968	0.4977	0.5189	0.5229	0.5245		0.4965	0.5361	0.5349	0.5053	0.5495	0.5381			179	653.6	835.4	862.4	862.6	813.6	922		684.4	762	703.6	715	758	675.2			177	1.079
180	0.5752	0.5574	0.6012	0.5986	0.6399	0.5592		0.5866	0.5492	0.6127	0.538	0.5173	0.5348			180	0.4958	0.4943	0.5005	0.5177	0.5251	0.5258		0.5016	0.5304	0.5331	0.5082	0.5497	0.5456			180	657.2	834.4	865.4	864.8	813.6	928.8		689	770	705.2	713.2	758.6	681			178	1.0816
181	0.5783	0.5596	0.5946	0.6007	0.6433	0.5575		0.585	0.5446	0.6204	0.5398	0.5147	0.5367			181	0.4953	0.4946	0.4981	0.5188	0.5334	0.5339		0.5076	0.5321	0.5354	0.5181	0.5467	0.5512			181	662.2	835.6	870.4	868.2	810.6	933.2		690.8	777.6	706.6	712.6	760.2	685.4			179	1.0844
182	0.5778	0.5631	0.5885	0.5996	0.6402	0.555		0.5869	0.5431	0.6159	0.542	0.5161	0.5413			182	0.4919	0.4937	0.4981	0.517	0.5311	0.5415		0.5071	0.5289	0.5347	0.5262	0.5452	0.549			182	666.4	835.2	878.6	870	807.2	935.4		692.6	784.2	706.6	711.2	762.2	689.4			180	1.0876
183	0.5763	0.5668	0.5869	0.5984	0.6343	0.5559		0.5814	0.5433	0.6063	0.5462	0.5176	0.546			183	0.4914	0.4982	0.5035	0.5166	0.5215	0.5442		0.5077	0.5224	0.5314	0.5314	0.5458	0.5395			183	668.2	834.6	886.4	871.8	803.6	936.8		695.2	791.4	708	710.6	766.2	691.6			181	1.0896
184	0.5742	0.5671	0.5873	0.6013	0.6316	0.5592		0.5758	0.543	0.5968	0.5513	0.5181	0.5491			184	0.4919	0.5035	0.507	0.5165	0.5147	0.5401		0.5084	0.5097	0.5238	0.5356	0.5445	0.5391			184	669.8	832.2	890.8	874.4	800.4	937		696	797.4	709.6	711	771	694.4			182	1.0926
185	0.5703	0.5645	0.5866	0.6036	0.6368	0.5636		0.5663	0.5369	0.5892	0.5554	0.5256	0.5557			185	0.4894	0.5094	0.5064	0.5178	0.5181	0.5414		0.5101	0.5097	0.5229	0.5342	0.5421	0.5514			185	670.8	831	890.2	877.4	800.2	935.8		697.6	802	711.2	710.6	774.6	695			183	1.0934
186	0.5597	0.5642	0.5867	0.6045	0.6282	0.5712		0.5632	0.5401	0.5753	0.5555	0.5313	0.5552			186	0.482	0.5094	0.5095	0.5184	0.5197	0.5444		0.5054	0.5104	0.5231	0.5291	0.5442	0.5571			186	669.2	826.8	888.8	878.6	798	938.6		699.6	804.4	712.4	709.6	778.6	693.6			184	1.093
187	0.555	0.5623	0.5869	0.6045	0.6318	0.5783		0.5568	0.5444	0.5685	0.5586	0.5384	0.5571			187	0.4799	0.5045	0.5162	0.5209	0.5183	0.5399		0.4985	0.5078	0.5235	0.5159	0.5404	0.5529			187	667.2	821.8	885.6	879.2	798.2	944.4		698.6	807.2	715	708.6	781.6	693.6			185	1.0916
188	0.5531	0.561	0.5867	0.605	0.6364	0.58		0.5571	0.547	0.5664	0.5643	0.5442	0.5554			188	0.4827	0.5073	0.5205	0.5285	0.513	0.5345		0.501	0.4968	0.5263	0.5053	0.5313	0.5525			188	666.4	819.6	883	880.2	799.8	949		697.6	807	715.2	709	782.2	695.2			186	1.0904
189	0.5485	0.5626	0.5903	0.6002	0.639	0.5797		0.5608	0.5512	0.5734	0.5677	0.5473	0.5555			189	0.4887	0.5111	0.5208	0.5334	0.5124	0.5304		0.507	0.4869	0.5304	0.5018	0.5285	0.566			189	665	821.4	882.4	881.6	801.2	952.4		695.8	807.2	715.8	709.2	781.2	697.6			187	1.0918
190	0.5496	0.5689	0.5917	0.5986	0.6339	0.5791		0.558	0.5555	0.5756	0.568	0.5518	0.5512			190	0.4918	0.5025	0.5179	0.5328	0.5148	0.5258		0.5115	0.4867	0.5305	0.5043	0.5242	0.5692			190	664	823.6	880.6	883.4	799	954.2		693.8	808	717.2	710	780.4	700.6			188	1.096
191	0.5504	0.5687	0.5939	0.5955	0.6493	0.5739		0.5575	0.558	0.5839	0.5691	0.55	0.5506			191	0.4939	0.4849	0.5132	0.5288	0.5188	0.5209		0.5072	0.4912	0.5262	0.5046	0.5161	0.5543			191	663.8	827.2	876	885.6	802.6	950.2		692.4	810.6	721.2	712	776.4	704.8			189	1.1002
192	0.5449	0.5716	0.5941	0.5915	0.6514	0.5741		0.5612	0.5588	0.5877	0.5672	0.5452	0.5466			192	0.4898	0.4785	0.506	0.5271	0.5205	0.521		0.5036	0.4913	0.5257	0.5043	0.5093	0.5371			192	664.4	832.4	870	887.2	804.8	944.6		693.4	811.4	724	715	774.4	706			190	1.105
193	0.5441	0.5781	0.5979	0.5871	0.6498	0.5729		0.5623	0.5554	0.5935	0.5609	0.5392	0.5437			193	0.4868	0.4797	0.5006	0.5204	0.5161	0.5163		0.498	0.4879	0.5291	0.5085	0.5161	0.5434			193	669.4	836.2	864	890	804.4	940		694.6	812.2	728.8	718	771.4	705			191	1.109
194	0.5479	0.5835	0.5961	0.5867	0.6416	0.5773		0.558	0.5549	0.5917	0.5547	0.5385	0.5401			194	0.4806	0.4828	0.5015	0.5076	0.5073	0.5124		0.4952	0.4874	0.5291	0.5104	0.5198	0.5551			194	674.4	837	858	894.4	803.6	936.6		698.6	813.6	731	719.6	769.8	702.8			192	1.1104
195	0.5431	0.5847	0.5918	0.5862	0.6366	0.5767		0.5634	0.5547	0.5904	0.5515	0.5326	0.5369			195	0.4774	0.4884	0.5009	0.4951	0.5059	0.5137		0.4957	0.4905	0.5189	0.5169	0.5159	0.5568			195	679.6	838.6	855.4	896.2	806.6	932.2		705.8	816	731.6	720	766	699.4			193	1.107
196	0.5442	0.5852	0.5889	0.5817	0.6266	0.5764		0.5667	0.5507	0.5865	0.5444	0.5398	0.5378			196	0.4771	0.4915	0.495	0.4938	0.5112	0.523		0.4984	0.4921	0.5061	0.5268	0.5115	0.5526			196	685.2	841.6	855.6	895.8	807.8	931.2		711.4	817.8	729.2	719.2	766.6	695.2			194	1.1032
197	0.5548	0.587	0.5885	0.5804	0.6187	0.5718		0.5629	0.5467	0.5852	0.5427	0.5486	0.535			197	0.4778	0.4911	0.4896	0.4973	0.511	0.5226		0.493	0.4927	0.5011	0.532	0.5154	0.554			197	690.6	843.6	859	896.8	809	931		713.2	820.4	724.8	719.4	767.2	693.2			195	1.1
198	0.5586	0.5866	0.5869	0.5777	0.6135	0.5706		0.564	0.548	0.5847	0.5436	0.5562	0.5367			198	0.4739	0.4921	0.4888	0.5065	0.5055	0.5171		0.4929	0.4849	0.5052	0.5261	0.5162	0.5541			198	691	843.8	861.8	896.4	812.4	931.8		716	823.2	721.8	718.8	769.2	693.6			196	1.0974
199	0.5574	0.5821	0.5878	0.578	0.6154	0.5717		0.5658	0.5459	0.5849	0.5445	0.5558	0.5365			199	0.4701	0.4884	0.4905	0.5102	0.5046	0.507		0.5005	0.479	0.5059	0.5219	0.5127	0.5512			199	690	841.8	864.4	892	813.8	933.6		717	823.8	722.4	719.2	769.2	695.4			197	1.093
200	0.5628	0.5812	0.5926	0.5746	0.6158	0.5776		0.5633	0.5433	0.5838	0.5431	0.5571	0.5378			200	0.4665	0.4818	0.4901	0.5132	0.5089	0.5098		0.5047	0.4747	0.5023	0.5235	0.5164	0.5509			200	689.6	841	868.4	888	813.2	939.4		717.2	824.8	724.6	721.2	769.8	698			198	1.0922
201	0.5642	0.5801	0.5948	0.5734	0.6191	0.5773		0.5573	0.5403	0.5789	0.5458	0.5536	0.5339			201	0.4726	0.482	0.4868	0.5064	0.5088	0.5183		0.501	0.4786	0.5013	0.5243	0.5325	0.5535			201	689.4	840.2	871	886	813	942.6		718.6	824.4	726.6	723.2	769.4	701.2			199	1.0948
202	0.5598	0.5768	0.5977	0.5753	0.6222	0.5774		0.5555	0.5324	0.5736	0.5455	0.5472	0.5333			202	0.4778	0.4908	0.4832	0.5042	0.5083	0.5238		0.5041	0.485	0.5071	0.5212	0.5395	0.5515			202	688.6	840	871.4	884.6	813.2	945.4		722	825.2	729.8	722.6	767.6	704.4			200	1.0988
203	0.5596	0.5776	0.5964	0.5795	0.631	0.5764		0.5501	0.5281	0.5721	0.5428	0.5412	0.5332			203	0.4763	0.495	0.4806	0.5002	0.5088	0.5203		0.5171	0.4927	0.5098	0.5164	0.5359	0.5484			203	689.8	840.4	871	884.8	814	947		724.2	827.8	733.6	722.8	765.4	706.8			201	1.1012
204	0.5593	0.5829	0.5922	0.5828	0.6309	0.574		0.5447	0.5273	0.5715	0.545	0.5438	0.5365			204	0.4691	0.4922	0.4799	0.5006	0.507	0.5169		0.5173	0.493	0.51	0.5134	0.5268	0.5499			204	691.2	843.2	870.4	887.2	814	946.8		727.2	832	733.4	723.2	764.4	707			202	1.103
205	0.5536	0.5807	0.5896	0.5896	0.6315	0.5692		0.5429	0.5227	0.5671	0.5477	0.5432	0.5346			205	0.4706	0.4902	0.4824	0.5019	0.5022	0.5168		0.5094	0.488	0.5081	0.5046	0.5242	0.5484			205	689.4	841.8	870.4	889.4	811.4	945.6		728.8	834.4	730.4	723.4	764.4	705.6			203	1.104
206	0.5524	0.5833	0.5851	0.5988	0.6251	0.5698		0.5433	0.519	0.568	0.5465	0.5415	0.5343			206	0.4761	0.4902	0.4811	0.5095	0.4971	0.5174		0.5002	0.4834	0.5082	0.4938	0.5168	0.5392			206	686.8	838	868.6	890.8	808.4	944.2		729	836.6	728.8	722.4	764.2	703.8			204	1.107
207	0.5504	0.5879	0.5816	0.6014	0.6189	0.5689		0.5436	0.5234	0.5693	0.545	0.5401	0.536			207	0.481	0.4927	0.4801	0.5175	0.4967	0.5234		0.5038	0.4879	0.5123	0.4855	0.5137	0.5331			207	685	836.8	867.8	887.6	804.6	945.2		732.6	837.2	727	722	764.8	702.2			205	1.1112
208	0.5445	0.5902	0.5826	0.6005	0.6098	0.5739		0.5446	0.523	0.5712	0.5453	0.54	0.5378			208	0.484	0.4964	0.488	0.5167	0.4981	0.5333		0.5036	0.4945	0.5168	0.4858	0.51	0.535			208	683.2	837.6	867.8	885.4	800.2	949.2		738.4	838	725.6	721.6	766.6	700.2			206	1.1164
209	0.5438	0.5903	0.5823	0.5999	0.61	0.5777		0.5472	0.5207	0.5726	0.5412	0.5365	0.5372			209	0.4842	0.4988	0.4929	0.5149	0.5008	0.5341		0.4984	0.4997	0.5168	0.4857	0.5075	0.5368			209	683.4	838.8	867.6	883.6	798.8	954.6		743.8	837.6	726.8	722	769	699.6			207	1.124
210	0.5467	0.5931	0.5781	0.5947	0.6113	0.5747		0.5397	0.5223	0.5773	0.5367	0.5353	0.5418			210	0.4845	0.4975	0.4907	0.5137	0.4988	0.5303		0.4887	0.5019	0.5197	0.4846	0.509	0.5304			210	686.6	845.8	865.2	882	799.8	959		747	836.6	728.6	722.8	771.4	700			208	1.136
211	0.5475	0.595	0.5749	0.5874	0.6096	0.5756		0.5337	0.5244	0.5793	0.5376	0.5359	0.5456			211	0.485	0.4943	0.4865	0.5132	0.4985	0.5328		0.4888	0.5035	0.5267	0.4863	0.5141	0.5284			211	690	853.2	864.4	879.8	800.6	965.2		749.2	835.8	731.4	725.4	773.6	701.4			209	1.1462
212	0.55	0.593	0.5745	0.5802	0.6143	0.5759		0.5311	0.5253	0.58	0.5392	0.5356	0.5481			212	0.4866	0.4903	0.4846	0.5103	0.501	0.539		0.4937	0.4982	0.5368	0.4924	0.5162	0.5319			212	691.4	857.4	864.6	882.2	800.2	969.4		750	837.4	735.8	729.6	775.6	703			210	1.1548
213	0.5543	0.5857	0.5676	0.5813	0.6163	0.5694		0.5296	0.5268	0.5749	0.5479	0.5397	0.5504			213	0.4852	0.4893	0.4794	0.5112	0.5036	0.5376		0.4942	0.491	0.5412	0.4991	0.5216	0.5414			213	691.4	861	864.4	884.2	797.2	971.2		749.2	836.4	737.4	735.4	778.8	704			211	1.1644
214	0.5511	0.5816	0.5646	0.5792	0.6135	0.5657		0.5262	0.531	0.5729	0.5521	0.5438	0.5596			214	0.4849	0.4924	0.4768	0.5099	0.4999	0.5323		0.4996	0.4855	0.5399	0.5006	0.53	0.5441			214	689.8	863.8	863.6	886.6	792.4	976.6		749.8	834.2	737.4	741.8	782	704.4			212	1.1728
215	0.5513	0.5789	0.5698	0.5742	0.614	0.5713		0.5312	0.5361	0.5761	0.5536	0.5496	0.5635			215	0.4863	0.4932	0.4726	0.5047	0.4974	0.5252		0.5054	0.4832	0.5331	0.5038	0.5342	0.5432			215	687.6	863.2	861.8	887.6	790.6	982.4		752.6	834.2	739.8	747.2	785.4	704.6			213	1.1758
216	0.5492	0.5761	0.5765	0.5728	0.6165	0.573		0.5419	0.5466	0.5746	0.5528	0.5516	0.5673			216	0.4835	0.4915	0.4712	0.4991	0.4992	0.5242		0.5096	0.4819	0.5338	0.5078	0.5331	0.5443			216	685	863.2	857	890.4	790	989		757	836.2	738.8	754	788.2	704			214	1.181
217	0.5458	0.5803	0.5799	0.5762	0.6111	0.5711		0.5548	0.5491	0.5801	0.5554	0.5564	0.5696			217	0.4778	0.4923	0.473	0.4969	0.5054	0.5297		0.5099	0.4806	0.5323	0.513	0.5381	0.5529			217	683.8	866	849.8	892.2	790.2	993.6		758.8	832.8	737	760.8	790.2	703.2			215	1.1844
218	0.5435	0.5842	0.5822	0.5754	0.6154	0.573		0.5557	0.5552	0.5836	0.5482	0.5537	0.5656			218	0.4773	0.4903	0.4743	0.4958	0.4996	0.5281		0.5095	0.4751	0.5216	0.5105	0.5374	0.5529			218	683.4	867.8	842.6	894.8	795.6	998.8		757.2	830.2	734.8	763.4	792.4	703.6			216	1.186
219	0.55	0.5874	0.5823	0.5771	0.6211	0.5705		0.5596	0.5593	0.5832	0.5441	0.5518	0.5563			219	0.4753	0.4784	0.4753	0.4858	0.4852	0.514		0.5022	0.4683	0.5113	0.5098	0.5324	0.5433			219	685	867.8	837.2	895.4	803.8	999.8		752.8	830.8	731	764	793.6	704.6			217	1.1846
220	0.5502	0.5899	0.5785	0.5808	0.6198	0.5644		0.562	0.5588	0.5746	0.5452	0.5499	0.5471			220	0.4674	0.4629	0.4702	0.4769	0.4703	0.4978		0.4904	0.4587	0.5096	0.507	0.5218	0.533			220	686.6	868.8	834.2	896.2	812.2	999.2		747.8	832	726.6	766.4	795.4	706.4			218	1.1798
221	0.5512	0.5932	0.5714	0.5876	0.6132	0.5569		0.5597	0.5542	0.5762	0.5461	0.5514	0.5404			221	0.4617	0.4539	0.4601	0.4725	0.4686	0.4882		0.4832	0.4558	0.5061	0.5017	0.5144	0.5279			221	689.4	870	835.2	895.8	819.6	996.2		743	834.4	723.8	765.6	799.2	709.6			219	1.1658
222	0.5533	0.588	0.57	0.5939	0.6169	0.5562		0.5552	0.5551	0.5671	0.5418	0.5467	0.5401			222	0.4719	0.4554	0.4602	0.4749	0.4797	0.4924		0.4897	0.4604	0.5037	0.4978	0.5159	0.5318			222	692.4	868.4	839.4	897.6	828.2	994.4		737.6	841.6	723	763	803.6	714.2			220	1.1472
223	0.5541	0.5874	0.5733	0.5945	0.6136	0.5575		0.5574	0.5529	0.5629	0.541	0.5473	0.5405			223	0.4907	0.4652	0.4795	0.4853	0.4963	0.5083		0.5089	0.4727	0.5178	0.5143	0.5286	0.5446			223	694.8	867.8	844.6	899	832.2	991.8		735	852.4	722.6	762.2	805.4	717.2			221	1.1256
224	0.551	0.5838	0.5784	0.5932	0.6116	0.5573		0.5666	0.5474	0.5594	0.5401	0.5479	0.5433			224	0.5133	0.4884	0.5061	0.5144	0.5174	0.5343		0.5346	0.4889	0.5528	0.5472	0.5551	0.5634			224	695.2	867.2	848.4	900.8	833.4	989		734.4	861.2	725	761.8	807.2	719.8			222	1.1012
225	0.5564	0.582	0.5799	0.5935	0.6128	0.5609		0.5709	0.5443	0.5589	0.5363	0.544	0.548			225	0.5599	0.5486	0.5582	0.5712	0.5715	0.5795		0.5806	0.5485	0.6199	0.6065	0.6242	0.6086			225	695.2	864.4	851.2	904.2	831.4	986.2		731.2	869.6	726.8	759	808.8	722.4			223	1.0776
226	0.563	0.5757	0.5821	0.592	0.6178	0.5601		0.5723	0.5407	0.5548	0.5373	0.5428	0.5507			226	0.611	0.6136	0.6141	0.631	0.6309	0.6279		0.6297	0.6138	0.6908	0.6688	0.6998	0.6581			226	695	862.4	854.4	908.6	829.6	983.4		726.6	875.8	727.8	758	809.6	724.4			224	1.0534
227	0.5666	0.575	0.5796	0.5875	0.6226	0.5618		0.5697	0.5388	0.561	0.5345	0.5449	0.5464			227	0.6682	0.6849	0.6757	0.6947	0.697	0.6797		0.6831	0.6875	0.767	0.7359	0.783	0.7138			227	696.2	862.2	858	911.2	829.6	980.8		725.8	880.2	727.2	755.4	810.4	725			225	0.8336
228	0.571	0.5726	0.5778	0.5868	0.6326	0.5595		0.5717	0.5379	0.565	0.5317	0.5425	0.5503			228	0.7291	0.7598	0.741	0.7609	0.7671	0.7334		0.7392	0.7666	0.8466	0.8058	0.8706	0.7734			228	698	864.4	862.2	912.4	831.6	977.4		726.8	879	727.2	752.8	810.8	727			226	0.6174
229	0.5756	0.5758	0.5728	0.585	0.6416	0.5598		0.5679	0.5379	0.5755	0.5354	0.5405	0.5483			229	0.7921	0.8366	0.8082	0.8284	0.8393	0.7881		0.7967	0.8484	0.928	0.8774	0.9604	0.8351			229	701.8	869.4	868.8	914.6	834.6	976.4		730	875.8	726.4	751.6	811.2	728.8			227	0.4072
230	0.5729	0.5803	0.5727	0.5818	0.6593	0.5624		0.5672	0.5416	0.5902	0.5346	0.5375	0.5485			230	0.8562	0.9146	0.8766	0.8966	0.9127	0.8434		0.8549	0.932	1.0104	0.95	1.0516	0.8979			230	706.333	877.333	878	916.667	840.333	976		738.667	871.667	726.333	748.333	809.667	730.333			228	0.2006
231	0.5759	0.5893	0.5646	0.5722	0.6641	0.5654		0.5782	0.5369	0.606	0.5514	0.5336	0.5461			231	0.9211	0.9932	0.9458	0.9653	0.9868	0.899		0.9137	1.0166	1.0935	1.0231	1.1435	0.9615			231	712	885	885	919	841	981		749	860	726	752	807	731
[truncated: 11 more columns]
