# Supplementary material for: Individual bacterial cells can use spatial sensing of chemical gradients to direct chemotaxis on surfaces
Source: Nat Microbiol. 2024 Sep 2;9(9):2308–22. doi: 10.1038/s41564-024-01729-3 (PMC11371657; doi:10.1038/s41564-024-01729-3)
Supplement: Supplementary file 26 — Statistical source data. [file 41564_2024_1729_MOESM26_ESM.xlsx]

## Sheet: Fig S3
Fig. S3A: reversal rate trends								Fig. S3B: reversal rate trends								Fig. S3C: reversal rate trends								Fig. S3D: reversal rate trends
Time period	Control	Increasing succinate rep 1		Time	Concentration			Time period	Control	Increasing succinate rep 1		Time	Concentration			Time period	Control	Decreasing succinate rep 1		Time	Concentration			Time period	Control	Decreasing succinate rep 2		Time	Concentration
1->20	0.3848	0.3403		1	0.84			1->20	0.376	0.376		1	0.84			1->20	0.2733	0.2814		1	1.16			1->20	0.2462	0.2452		1	1.16
20->40	0.3742	0.4077		2	0.8426			20->40	0.2943	0.2943		2	0.8408			20->40	0.2652	0.2679		2	1.1587			20->40	0.2309	0.2752		2	1.1592
40->60	0.3117	0.3077		3	0.8429			40->60	0.2879	0.2879		3	0.8417			40->60	0.2044	0.2346		3	1.1581			40->60	0.2357	0.2004		3	1.1585
60->80	0.2708	0.2589		4	0.8436			60->80	0.32	0.32		4	0.8425			60->80	0.221	0.1953		4	1.1576			60->80	0.1789	0.2124		4	1.1579
80->100	0.2317	0.2365		5	0.8433			80->100	0.2183	0.2183		5	0.8432			80->100	0.1696	0.1852		5	1.1574			80->100	0.1408	0.1618		5	1.1574
100->120	0.2281	0.2028		6	0.8429			100->120	0.1858	0.1858		6	0.8439			100->120	0.1509	0.1697		6	1.1572			100->120	0.1462	0.1424		6	1.1569
120->140	0.2015	0.1822		7	0.8428			120->140	0.1666	0.1666		7	0.8444			120->140	0.1487	0.1562		7	1.157			120->140	0.1437	0.1468		7	1.1564
140->160	0.19	0.2029		8	0.8428			140->160	0.2161	0.2161		8	0.8449			140->160	0.1784	0.1516		8	1.1567			140->160	0.1278	0.1285		8	1.156
160->180	0.2296	0.2415		9	0.843			160->180	0.1895	0.1895		9	0.8454			160->180	0.1775	0.1566		9	1.1565			160->180	0.1613	0.1443		9	1.1556
				10	0.8435							10	0.8459							10	1.1562							10	1.1552
				11	0.8439							11	0.8463							11	1.1558							11	1.1548
				12	0.8443							12	0.8468							12	1.1557							12	1.1545
				13	0.8444							13	0.8472							13	1.1555							13	1.1542
				14	0.8442							14	0.8475							14	1.1555							14	1.154
				15	0.844							15	0.8479							15	1.1554							15	1.1537
				16	0.844							16	0.8481							16	1.1553							16	1.1534
				17	0.844							17	0.8484							17	1.1555							17	1.1531
				18	0.844							18	0.8486							18	1.1554							18	1.1528
				19	0.8441							19	0.8489							19	1.1552							19	1.1525
				20	0.8441							20	0.8491							20	1.1551							20	1.1522
				21	0.8442							21	0.8493							21	1.1552							21	1.1519
				22	0.8441							22	0.8495							22	1.1549							22	1.1517
				23	0.8438							23	0.8497							23	1.1547							23	1.1515
				24	0.8437							24	0.8499							24	1.1546							24	1.1514
				25	0.8436							25	0.85							25	1.1543							25	1.1513
				26	0.8431							26	0.8502							26	1.1543							26	1.1512
				27	0.8428							27	0.8504							27	1.154							27	1.151
				28	0.8427							28	0.8505							28	1.1541							28	1.1509
				29	0.8422							29	0.8506							29	1.1541							29	1.1508
				30	0.8423							30	0.8508							30	1.1542							30	1.1507
				31	0.8427							31	0.8509							31	1.1541							31	1.1506
				32	0.8427							32	0.851							32	1.1543							32	1.1505
				33	0.8429							33	0.851							33	1.1543							33	1.1504
				34	0.8433							34	0.8511							34	1.1543							34	1.1503
				35	0.8432							35	0.8512							35	1.1542							35	1.1502
				36	0.8433							36	0.8513							36	1.1541							36	1.1502
				37	0.8435							37	0.8514							37	1.154							37	1.1501
				38	0.8435							38	0.8515							38	1.1539							38	1.15
				39	0.8439							39	0.8516							39	1.1538							39	1.15
				40	0.8438							40	0.8517							40	1.1537							40	1.1499
				41	0.844							41	0.8517							41	1.1535							41	1.1499
				42	0.8442							42	0.8518							42	1.1535							42	1.1499
				43	0.8442							43	0.8517							43	1.1537							43	1.1498
				44	0.8441							44	0.8518							44	1.1537							44	1.1498
				45	0.8442							45	0.8518							45	1.154							45	1.1498
				46	0.8439							46	0.8519							46	1.154							46	1.1498
				47	0.844							47	0.8519							47	1.154							47	1.1497
				48	0.8439							48	0.852							48	1.1537							48	1.1496
				49	0.844							49	0.8521							49	1.1539							49	1.1495
				50	0.8437							50	0.8521							50	1.1537							50	1.1494
				51	0.8437							51	0.8522							51	1.1538							51	1.1492
				52	0.8431							52	0.8523							52	1.1538							52	1.1491
				53	0.8434							53	0.8524							53	1.1539							53	1.1489
				54	0.8434							54	0.8524							54	1.1537							54	1.1487
				55	0.8434							55	0.8525							55	1.1537							55	1.1484
				56	0.8435							56	0.8527							56	1.1538							56	1.1482
				57	0.844							57	0.8528							57	1.1538							57	1.1479
				58	0.8438							58	0.853							58	1.1538							58	1.1475
				59	0.8436							59	0.8532							59	1.1538							59	1.1472
				60	0.8437							60	0.8535							60	1.1537							60	1.1467
				61	0.8434							61	0.8537							61	1.1536							61	1.1461
				62	0.8429							62	0.854							62	1.1534							62	1.1456
				63	0.8427							63	0.8544							63	1.1532							63	1.145
				64	0.8427							64	0.8549							64	1.1532							64	1.1443
				65	0.843							65	0.8554							65	1.1531							65	1.1436
				66	0.8429							66	0.856							66	1.1531							66	1.1428
				67	0.8434							67	0.8567							67	1.1532							67	1.1419
				68	0.8434							68	0.8575							68	1.1531							68	1.1408
				69	0.8434							69	0.8583							69	1.153							69	1.1397
				70	0.8435							70	0.8592							70	1.1533							70	1.1386
				71	0.8437							71	0.8602							71	1.1534							71	1.1375
				72	0.8439							72	0.8613							72	1.1532							72	1.1362
				73	0.8443							73	0.8624							73	1.1534							73	1.1349
				74	0.8441							74	0.8636							74	1.1535							74	1.1334
				75	0.844							75	0.8649							75	1.1532							75	1.1317
				76	0.8442							76	0.8664							76	1.1531							76	1.1299
				77	0.8442							77	0.8682							77	1.1533							77	1.1278
				78	0.8441							78	0.87							78	1.1535							78	1.1254
				79	0.8447							79	0.872							79	1.1533							79	1.1228
				80	0.8453							80	0.8743							80	1.1532							80	1.1201
				81	0.8457							81	0.8766							81	1.1531							81	1.1172
				82	0.846							82	0.8789							82	1.1529							82	1.1146
				83	0.8465							83	0.8814							83	1.1525							83	1.1117
				84	0.847							84	0.884							84	1.1525							84	1.1084
				85	0.8476							85	0.8868							85	1.1526							85	1.1049
				86	0.8488							86	0.8898							86	1.1523							86	1.1013
				87	0.8498							87	0.893							87	1.1522							87	1.0974
				88	0.8509							88	0.8963							88	1.1519							88	1.0933
				89	0.8517							89	0.9002							89	1.1518							89	1.0893
				90	0.8527							90	0.9043							90	1.1515							90	1.0833
				91	0.8533							91	0.9086							91	1.1514							91	1.0768
				92	0.8543							92	0.9131							92	1.1509							92	1.0699
				93	0.8555							93	0.9179							93	1.1506							93	1.0627
				94	0.8571							94	0.9225							94	1.15							94	1.0552
				95	0.858							95	0.9273							95	1.1494							95	1.0494
				96	0.8593							96	0.9322							96	1.1487							96	1.0434
				97	0.8611							97	0.9373							97	1.148							97	1.0374
				98	0.8631							98	0.9425							98	1.1472							98	1.0314
				99	0.8666							99	0.9478							99	1.1463							99	1.0253
				100	0.8705							100	0.9532							100	1.1456							100	1.0192
				101	0.8749							101	0.9592							101	1.1446							101	1.0133
				102	0.8791							102	0.9657							102	1.1435							102	1.0073
				103	0.8833							103	0.9725							103	1.1423							103	1.0008
				104	0.8863							104	0.9795							104	1.1411							104	0.9943
				105	0.8897							105	0.9867							105	1.1396							105	0.9878
				106	0.8931							106	0.9937							106	1.1384							106	0.9813
				107	0.8968							107	1.0004							107	1.137							107	0.9748
				108	0.9001							108	1.0071							108	1.1356							108	0.9687
				109	0.9038							109	1.0138							109	1.134							109	0.9622
				110	0.9079							110	1.0205							110	1.1324							110	0.9557
				111	0.9118							111	1.027							111	1.1302							111	0.9493
				112	0.9159							112	1.0335							112	1.1279							112	0.9431
				113	0.9205							113	1.0398							113	1.1255							113	0.937
				114	0.9249							114	1.0465							114	1.1228							114	0.9312
				115	0.9296							115	1.0532							115	1.1201							115	0.9255
				116	0.9347							116	1.0597							116	1.1174							116	0.9201
				117	0.9399							117	1.0663							117	1.1146							117	0.9148
				118	0.9452							118	1.0727							118	1.1115							118	0.9091
				119	0.951							119	1.0784							119	1.1083							119	0.904
				120	0.9563							120	1.0839							120	1.1043							120	0.8991
				121	0.9617							121	1.0892							121	1.1							121	0.8944
				122	0.9673							122	1.0943							122	1.0954							122	0.8899
				123	0.9767							123	1.0991							123	1.0905							123	0.8862
				124	0.9862							124	1.1037							124	1.0856							124	0.8827
				125	0.996							125	1.1081							125	1.0807							125	0.879
				126	1.0058							126	1.1122							126	1.0758							126	0.8757
				127	1.0154							127	1.1164							127	1.0708							127	0.8725
				128	1.0213							128	1.1204							128	1.0656							128	0.8695
				129	1.0277							129	1.1241							129	1.0597							129	0.8667
				130	1.0338							130	1.1277							130	1.0536							130	0.8644
				131	1.0399							131	1.131							131	1.047							131	0.8615
				132	1.0457							132	1.1339							132	1.0405							132	0.8588
				133	1.0511							133	1.1365							133	1.0336							133	0.8562
				134	1.0564							134	1.1388							134	1.0272							134	0.8538
				135	1.0618							135	1.141							135	1.021							135	0.8516
				136	1.067							136	1.143							136	1.014							136	0.8503
				137	1.0726							137	1.1448							137	1.0068							137	0.849
				138	1.0783							138	1.1464							138	0.9997							138	0.848
				139	1.0833							139	1.1479							139	0.9924							139	0.8469
				140	1.0881							140	1.1493							140	0.985							140	0.8461
				141	1.0928							141	1.1506							141	0.9783							141	0.8453
				142	1.0971							142	1.1518							142	0.9716							142	0.8446
				143	1.1012							143	1.1528							143	0.9651							143	0.8441
				144	1.1058							144	1.1538							144	0.9588							144	0.8436
				145	1.1114							145	1.1546							145	0.9518							145	0.8431
				146	1.1169							146	1.1553							146	0.9449							146	0.8427
				147	1.1216							147	1.1558							147	0.9383							147	0.8423
				148	1.1264							148	1.1563							148	0.9317							148	0.8419
				149	1.1304							149	1.1568							149	0.9253							149	0.8417
				150	1.1331							150	1.1573							150	0.9199							150	0.8414
				151	1.1354							151	1.1576							151	0.9148							151	0.8412
				152	1.1378							152	1.1579							152	0.9099							152	0.8411
				153	1.1398							153	1.1582							153	0.9047							153	0.8409
				154	1.1417							154	1.1584							154	0.8997							154	0.8408
				155	1.1435							155	1.1586							155	0.895							155	0.8407
				156	1.145							156	1.1588							156	0.8904							156	0.8406
				157	1.1465							157	1.159							157	0.8859							157	0.8405
				158	1.1478							158	1.1591							158	0.8822							158	0.8405
				159	1.1492							159	1.1592							159	0.8787							159	0.8404
				160	1.1503							160	1.1593							160	0.8754							160	0.8404
				161	1.1513							161	1.1594							161	0.8723							161	0.8404
				162	1.1522							162	1.1594							162	0.8693							162	0.8403
				163	1.1529							163	1.1595							163	0.8663							163	0.8403
				164	1.1536							164	1.1596							164	0.8635							164	0.8403
				165	1.1539							165	1.1596							165	0.8611							165	0.8403
				166	1.1545							166	1.1596							166	0.8587							166	0.8402
				167	1.1551							167	1.1597							167	0.8567							167	0.8402
				168	1.1556							168	1.1597							168	0.8549							168	0.8402
				169	1.1559							169	1.1596							169	0.8533							169	0.8402
				170	1.1566							170	1.1596							170	0.8518							170	0.8402
				171	1.1567							171	1.1597							171	0.8504							171	0.8402
				172	1.1567							172	1.1597							172	0.849							172	0.8402
				173	1.1565							173	1.1597							173	0.8479							173	0.8402
				174	1.1565							174	1.1597							174	0.8468							174	0.8402
				175	1.1561							175	1.1598							175	0.846							175	0.8402
				176	1.1562							176	1.1597							176	0.8453							176	0.8402
				177	1.1558							177	1.1597							177	0.8446							177	0.8402
				178	1.1557							178	1.1598							178	0.8441							178	0.8402
				179	1.1554							179	1.1598							179	0.8435							179	0.8402
				180	1.1555							180	1.1598							180	0.843							180	0.8402
				181	1.155							181	1.1598							181	0.8426							181	0.8402
				182	1.1552							182	1.1598							182	0.8422							182	0.8402
				183	1.1559							183	1.1598							183	0.8419							183	0.8402
				184	1.1567							184	1.1598							184	0.8416							184	0.8403
				185	1.1573							185	1.1599							185	0.8414							185	0.8403
				186	1.1581							186	1.1599							186	0.8413							186	0.8403
				187	1.1587							187	1.1599							187	0.8411							187	0.8403
				188	1.1587							188	1.1599							188	0.841							188	0.8402
				189	1.1588							189	1.1599							189	0.8409							189	0.8402
				190	1.1589							190	1.1599							190	0.8408							190	0.8402
				191	1.159							191	1.1599							191	0.8408							191	0.8402
				192	1.1591							192	1.1599							192	0.8407							192	0.8402
				193	1.1592							193	1.1599							193	0.8406							193	0.8402
				194	1.1592							194	1.1599							194	0.8406							194	0.8402
				195	1.1592							195	1.1599							195	0.8405							195	0.8402
				196	1.1592							196	1.1599							196	0.8405							196	0.8403
				197	1.1592							197	1.1599							197	0.8405							197	0.8403
				198	1.1591							198	1.1599							198	0.8405							198	0.8403
				199	1.1585							199	1.1599							199	0.8405							199	0.8403
				200	1.1577							200	1.1598							200	0.8405							200	0.8403
				201	1.1571							201	1.1598							201	0.8404							201	0.8403
				202	1.1571							202	1.1598							202	0.8404							202	0.8403
				203	1.1562							203	1.1598							203	0.8404							203	0.8403
				204	1.1557							204	1.1599							204	0.8404							204	0.8402
				205	1.1553							205	1.1599							205	0.8404							205	0.8402
				206	1.1559							206	1.1599							206	0.8404							206	0.8402
				207	1.1557							207	1.1599							207	0.8404							207	0.8402
				208	1.1566							208	1.1599							208	0.8404							208	0.8402
				209	1.1575							209	1.1599							209	0.8404							209	0.8402
				210	1.1587							210	1.1599							210	0.8403							210	0.8402
				211	1.1586							211	1.1599							211	0.8403							211	0.8402
				212	1.159							212	1.1599							212	0.8403							212	0.8402
				213	1.1591							213	1.1598							213	0.8403							213	0.8402
				214	1.1592							214	1.1598							214	0.8403							214	0.8402
				215	1.1591							215	1.1598							215	0.8403							215	0.8402
				216	1.1593							216	1.1598							216	0.8403							216	0.8403
				217	1.1592							217	1.1598							217	0.8404							217	0.8403
				218	1.1592							218	1.1598							218	0.8404							218	0.8403
				219	1.1592							219	1.1598							219	0.8404							219	0.8403
				220	1.1594							220	1.1598							220	0.8405							220	0.8402
				221	1.1593							221	1.1598							221	0.8404							221	0.8401
				222	1.1593							222	1.1598							222	0.8404							222	0.8402
				223	1.1592							223	1.1598							223	0.8404							223	0.8402
				224	1.159							224	1.1598							224	0.8404							224	0.8402
				225	1.1588							225	1.1598							225	0.8403							225	0.8402
				226	1.1589							226	1.1598							226	0.8404							226	0.8402
				227	1.1589							227	1.1597							227	0.8404							227	0.8401
				228	1.159							228	1.1597							228	0.8404							228	0.8402
				229	1.1591							229	1.1597							229	0.8404							229	0.8402
				230	1.1592							230	1.1598							230	0.8404							230	0.8401
				231	1.1592							231	1.1598							231	0.8404							231	0.8402
				232	1.1577							232	1.1598							232	0.8405							232	0.8402
				233	1.1578							233	1.1598							233	0.8405							233	0.8402
				234	1.1567							234	1.1599							234	0.8405							234	0.8402
				235	1.1552							235	1.1598							235	0.8404							235	0.8402
				236	1.1539							236	1.1598							236	0.8404							236	0.8402
				237	1.1541							237	1.1597							237	0.8404							237	0.8402
				238	1.1538															238	0.8404							238	0.8402
				239	1.1536															239	0.8404							239	0.8402
				240	1.1546															240	0.8404							240	0.8402
				241	1.1559															241	0.8404							241	0.8402
				242	1.1572															242	0.8404							242	0.8403
				243	1.1573															243	0.8404							243	0.8403
				244	1.1584															244	0.8404							244	0.8403
				245	1.1585															245	0.8403							245	0.8403
				246	1.1586															246	0.8404							246	0.8402
				247	1.1585															247	0.8403							247	0.8403
				248	1.1586															248	0.8403							248	0.8403
				249	1.1589															249	0.8403							249	0.8402
				250	1.1593															250	0.8403							250	0.8403
				251	1.1594															251	0.8403							251	0.8403
				252	1.1598															252	0.8403							252	0.8403
				253	1.1598															253	0.8403							253	0.8403
																				254	0.8403							254	0.8403
																				255	0.8403							255	0.8402
																				256	0.8403							256	0.8403
																				257	0.8403							257	0.8402
																				258	0.8403							258	0.8402
																				259	0.8403							259	0.8402
																				260	0.8403							260	0.8402
																				261	0.8403							261	0.8402
																				262	0.8404							262	0.8403
																				263	0.8403							263	0.8403
																				264	0.8403							264	0.8403
																				265	0.8403							265	0.8403
																				266	0.8402							266	0.8403
																				267	0.8402							267	0.8403
																				268	0.8403							268	0.8402
																				269	0.8403							269	0.8402
																				270	0.8402							270	0.8403
																				271	0.8403							271	0.8403
																				272	0.8403							272	0.8403
																				273	0.8403							273	0.8403
																				274	0.8403							274	0.8403
																				275	0.8403							275	0.8403
																				276	0.8403							276	0.8403
																				277	0.8403							277	0.8403
																				278	0.8403							278	0.8403
																				279	0.8403							279	0.8403
																				280	0.8403							280	0.8403
																				281	0.8403							281	0.8403
																				282	0.8403							282	0.8403
																				283	0.8403							283	0.8403
																				284	0.8403							284	0.8403
																				285	0.8403							285	0.8403
																				286	0.8403							286	0.8403
																				287	0.8403							287	0.8404
																				288	0.8404							288	0.8404
																				289	0.8403							289	0.8404
																				290	0.8403							290	0.8404
																				291	0.8403							291	0.8404
																				292	0.8403							292	0.8404
																				293	0.8403							293	0.8404
																				294	0.8404							294	0.8404
																				295	0.8404							295	0.8404
																				296	0.8404							296	0.8404
																				297	0.8404							297	0.8404
																				298	0.8403							298	0.8404
																				299	0.8403							299	0.8404
																				300	0.8403							300	0.8404
																				301	0.8403							301	0.8403
																				302	0.8403							302	0.8403
																				303	0.8403							303	0.8403
																				304	0.8403							304	0.8403
																				305	0.8403							305	0.8403
																				306	0.8403							306	0.8403
																				307	0.8403							307	0.8403
																				308	0.8403							308	0.8403
																				309	0.8403							309	0.8403
																				310	0.8403							310	0.8403
																				311	0.8403							311	0.8403
																				312	0.8403							312	0.8403
																				313	0.8403							313	0.8403
																				314	0.8403							314	0.8403
																				315	0.8403							315	0.8403
																				316	0.8403							316	0.8403
																				317	0.8403							317	0.8403
																				318	0.8404							318	0.8403
																				319	0.8404							319	0.8403
																				320	0.8404							320	0.8403
																				321	0.8404							321	0.8403
																				322	0.8404							322	0.8403
																				323	0.8403							323	0.8404
																				324	0.8403							324	0.8403
																				325	0.8403							325	0.8403
																				326	0.8403							326	0.8404
																				327	0.8403							327	0.8404
																				328	0.8403							328	0.8403
																				329	0.8404							329	0.8404
																				330	0.8404							330	0.8404
																				331	0.8404							331	0.8403
																				332	0.8404							332	0.8403
																				333	0.8404							333	0.8403
																				334	0.8404							334	0.8404
																				335	0.8404							335	0.8404
																				336	0.8404							336	0.8404
																				337	0.8403							337	0.8404
																				338	0.8403							338	0.8404
																				339	0.8403							339	0.8404
																				340	0.8403							340	0.8404
																				341	0.8403							341	0.8404
																				342	0.8403							342	0.8404
																				343	0.8404							343	0.8404
																				344	0.8404							344	0.8404
																				345	0.8404							345	0.8404
																				346	0.8404							346	0.8404
																				347	0.8404							347	0.8404
																				348	0.8404							348	0.8404
																				349	0.8404							349	0.8404
																				350	0.8404							350	0.8404
																				351	0.8404
																				352	0.8403
																				353	0.8403
																				354	0.8403
																				355	0.8403
																				356	0.8403
																				357	0.8403
																				358	0.8403
																				359	0.8404
																				360	0.8404
																				361	0.8404
