# Supplementary material for: Individual bacterial cells can use spatial sensing of chemical gradients to direct chemotaxis on surfaces
Source: Nat Microbiol. 2024 Sep 2;9(9):2308–22. doi: 10.1038/s41564-024-01729-3 (PMC11371657; doi:10.1038/s41564-024-01729-3)
Supplement: Supplementary file 27 — Statistical source data. [file 41564_2024_1729_MOESM27_ESM.xlsx]

## Sheet: Fig S4
Fig. S4A: Succinate concentration over time					Fig. S4B: Succinate concentration gradient over time					Fig. S4C: Reversal rate over time					Fig. S4D: Succinate concentration over time					Fig. S4E: Succinate concentration gradient over time					Fig. S4F: Reversal rate over time
t (min)	increasing concentraiton (mM, blue line)	control (mM, green dashed line)			t (min)	increasing concentraiton (mM, blue line)	control (mM, green dashed line)			t (time period)	Control (green)	Increasing succinate (blue)			t (min)	increasing concentraiton (mM, blue line)	control (mM, green dashed line)			t (min)	increasing concentraiton (mM, blue line)	control (mM, green dashed line)			t (time period)	Control (green)	Increasing succinate (blue)
1	0.84	1			1	0	0			t1	0.3475	0.3432			1	0.84	1			1	0	0			t1	0.309	0.3091
2	0.8518	1			2	0.0059	0			t2	0.2364	0.2261			2	0.8408	1			2	0.0006	0			t2	0.2121	0.2337
3	0.8541	1			3	0.0035	0			t3	0.2022	0.2038			3	0.8417	1			3	0.0007	0			t3	0.1914	0.1837
4	0.8576	1			4	0.0025	0								4	0.8425	1			4	0.0006	0
5	0.8576	1			5	0.0019	0								5	0.8432	1			5	0.0006	0
6	0.8575	1			6	0.0016	0								6	0.8439	1			6	0.0006	0
7	0.8574	1			7	0.0013	0								7	0.8444	1			7	0.0006	0
8	0.8574	1			8	0.0011	0								8	0.8449	1			8	0.0005	0
9	0.8574	1			9	0.001	0								9	0.8454	1			9	0.0005	0
10	0.8573	1			10	0.0009	0								10	0.8459	1			10	0.0005	0
11	0.8573	1			11	0.0008	0								11	0.8463	1			11	0.0005	0
12	0.8573	1			12	0.0007	0								12	0.8468	1			12	0.0004	0
13	0.8572	1			13	0.0006	0								13	0.8472	1			13	0.0004	0
14	0.8571	1			14	0.0006	0								14	0.8475	1			14	0.0004	0
15	0.8571	1			15	0.0006	0								15	0.8479	1			15	0.0004	0
16	0.8571	1			16	0.0005	0								16	0.8481	1			16	0.0004	0
17	0.8569	1			17	0.0005	0								17	0.8484	1			17	0.0004	0
18	0.8569	1			18	0.0005	0								18	0.8486	1			18	0.0003	0
19	0.8568	1			19	0.0005	0								19	0.8489	1			19	0.0003	0
20	0.8566	1			20	0.0004	0								20	0.8491	1			20	0.0003	0
21	0.8565	1			21	0.0004	0								21	0.8493	1			21	0.0002	0
22	0.8564	1			22	0.0004	0								22	0.8495	1			22	0.0002	0
23	0.8563	1			23	0.0004	0								23	0.8497	1			23	0.0002	0
24	0.8563	1			24	0.0004	0								24	0.8499	1			24	0.0002	0
25	0.8562	1			25	0.0004	0								25	0.85	1			25	0.0002	0
26	0.8562	1			26	0.0004	0								26	0.8502	1			26	0.0002	0
27	0.8562	1			27	0	0								27	0.8504	1			27	0.0002	0
28	0.8561	1			28	0	0								28	0.8505	1			28	0.0002	0
29	0.856	1			29	0	0								29	0.8506	1			29	0.0001	0
30	0.8561	1			30	0	0								30	0.8508	1			30	0.0001	0
31	0.8561	1			31	0	0								31	0.8509	1			31	0.0001	0
32	0.8561	1			32	0	0								32	0.851	1			32	0.0001	0
33	0.8562	1			33	0	0								33	0.851	1			33	0.0001	0
34	0.8562	1			34	0	0								34	0.8511	1			34	0.0001	0
35	0.8563	1			35	0	0								35	0.8512	1			35	0.0001	0
36	0.8564	1			36	0	0								36	0.8513	1			36	0.0001	0
37	0.8566	1			37	0	0								37	0.8514	1			37	0.0001	0
38	0.8568	1			38	0	0								38	0.8515	1			38	0.0001	0
39	0.857	1			39	0	0								39	0.8516	1			39	0.0001	0
40	0.8571	1			40	0	0								40	0.8517	1			40	0.0001	0
41	0.8572	1			41	0	0								41	0.8517	1			41	0.0001	0
42	0.8573	1			42	0	0								42	0.8518	1			42	0.0001	0
43	0.8573	1			43	0	0								43	0.8517	1			43	0.0001	0
44	0.8574	1			44	0	0								44	0.8518	1			44	0.0001	0
45	0.8576	1			45	0	0								45	0.8518	1			45	0.0001	0
46	0.8576	1			46	0	0								46	0.8519	1			46	0.0001	0
47	0.8576	1			47	0.0001	0								47	0.8519	1			47	0.0001	0
48	0.8576	1			48	0.0001	0								48	0.852	1			48	0.0001	0
49	0.8575	1			49	0.0001	0								49	0.8521	1			49	0.0001	0
50	0.8573	1			50	0.0001	0								50	0.8521	1			50	0.0001	0
51	0.8573	1			51	0.0001	0								51	0.8522	1			51	0.0001	0
52	0.8573	1			52	0.0001	0								52	0.8523	1			52	0.0002	0
53	0.8573	1			53	0.0001	0								53	0.8524	1			53	0.0002	0
54	0.8574	1			54	0.0001	0								54	0.8524	1			54	0.0002	0
55	0.8574	1			55	0.0001	0								55	0.8525	1			55	0.0002	0
56	0.8573	1			56	0.0001	0								56	0.8527	1			56	0.0003	0
57	0.8573	1			57	0.0002	0								57	0.8528	1			57	0.0003	0
58	0.8573	1			58	0.0002	0								58	0.853	1			58	0.0003	0
59	0.8572	1			59	0.0002	0								59	0.8532	1			59	0.0004	0
60	0.8572	1			60	0.0002	0								60	0.8535	1			60	0.0004	0
61	0.8573	1			61	0.0002	0								61	0.8537	1			61	0.0005	0
62	0.857	1			62	0.0002	0								62	0.854	1			62	0.0005	0
63	0.8567	1			63	0.0002	0								63	0.8544	1			63	0.0005	0
64	0.8564	1			64	0.0003	0								64	0.8549	1			64	0.0006	0
65	0.8563	1			65	0.0003	0								65	0.8554	1			65	0.0007	0
66	0.8563	1			66	0.0003	0								66	0.856	1			66	0.0008	0
67	0.8566	1			67	0.0003	0								67	0.8567	1			67	0.0008	0
68	0.8571	1			68	0.0004	0								68	0.8575	1			68	0.0009	0
69	0.8577	1			69	0.0004	0								69	0.8583	1			69	0.001	0
70	0.8582	1			70	0.0005	0								70	0.8592	1			70	0.0011	0
71	0.8586	1			71	0.0006	0								71	0.8602	1			71	0.0012	0
72	0.8591	1			72	0.0007	0								72	0.8613	1			72	0.0013	0
73	0.8595	1			73	0.0007	0								73	0.8624	1			73	0.0014	0
74	0.8595	1			74	0.0008	0								74	0.8636	1			74	0.0015	0
75	0.8598	1			75	0.0008	0								75	0.8649	1			75	0.0016	0
76	0.8602	1			76	0.0009	0								76	0.8664	1			76	0.0017	0
77	0.8604	1			77	0.001	0								77	0.8682	1			77	0.0019	0
78	0.8607	1			78	0.0011	0								78	0.87	1			78	0.002	0
79	0.8617	1			79	0.0011	0								79	0.872	1			79	0.0022	0
80	0.8623	1			80	0.0012	0								80	0.8743	1			80	0.0023	0
81	0.8631	1			81	0.0013	0								81	0.8766	1			81	0.0025	0
82	0.864	1			82	0.0014	0								82	0.8789	1			82	0.0026	0
83	0.8649	1			83	0.0015	0								83	0.8814	1			83	0.0028	0
84	0.8654	1			84	0.0016	0								84	0.884	1			84	0.0029	0
85	0.8663	1			85	0.0017	0								85	0.8868	1			85	0.003	0
86	0.8674	1			86	0.0018	0								86	0.8898	1			86	0.0032	0
87	0.8687	1			87	0.0019	0								87	0.893	1			87	0.0034	0
88	0.8703	1			88	0.002	0								88	0.8963	1			88	0.0035	0
89	0.8716	1			89	0.0021	0								89	0.9002	1			89	0.0038	0
90	0.8731	1			90	0.0022	0								90	0.9043	1			90	0.004	0
91	0.8742	1			91	0.0023	0								91	0.9086	1			91	0.0042	0
92	0.8766	1			92	0.0024	0								92	0.9131	1			92	0.0044	0
93	0.8793	1			93	0.0029	0								93	0.9179	1			93	0.0045	0
94	0.8825	1			94	0.003	0								94	0.9225	1			94	0.0047	0
95	0.8857	1			95	0.0031	0								95	0.9273	1			95	0.0048	0
96	0.8894	1			96	0.0032	0								96	0.9322	1			96	0.005	0
97	0.8922	1			97	0.0033	0								97	0.9373	1			97	0.0051	0
98	0.8953	1			98	0.0034	0								98	0.9425	1			98	0.0053	0
99	0.8987	1			99	0.0035	0								99	0.9478	1			99	0.0054	0
100	0.9022	1			100	0.0036	0								100	0.9532	1			100	0.0055	0
101	0.906	1			101	0.0038	0								101	0.9592	1			101	0.0056	0
102	0.91	1			102	0.0038	0								102	0.9657	1			102	0.0058	0
103	0.9138	1			103	0.004	0								103	0.9725	1			103	0.0059	0
104	0.9176	1			104	0.0041	0								104	0.9795	1			104	0.006	0
105	0.9216	1			105	0.0042	0								105	0.9867	1			105	0.006	0
106	0.9259	1			106	0.0042	0								106	0.9937	1			106	0.006	0
107	0.9301	1			107	0.0043	0								107	1.0004	1			107	0.0061	0
108	0.9347	1			108	0.0044	0								108	1.0071	1			108	0.0061	0
109	0.9393	1			109	0.0045	0								109	1.0138	1			109	0.0061	0
110	0.944	1			110	0.0046	0								110	1.0205	1			110	0.0061	0
111	0.9488	1			111	0.0046	0								111	1.027	1			111	0.0061	0
112	0.954	1			112	0.0047	0								112	1.0335	1			112	0.006	0
113	0.9591	1			113	0.0048	0								113	1.0398	1			113	0.006	0
114	0.9645	1			114	0.0048	0								114	1.0465	1			114	0.0059	0
115	0.9733	1			115	0.005	0								115	1.0532	1			115	0.0059	0
116	0.9823	1			116	0.0051	0								116	1.0597	1			116	0.0058	0
117	0.9914	1			117	0.0051	0								117	1.0663	1			117	0.0058	0
118	1.0008	1			118	0.0051	0								118	1.0727	1			118	0.0056	0
119	1.01	1			119	0.005	0								119	1.0784	1			119	0.0054	0
120	1.0159	1			120	0.005	0								120	1.0839	1			120	0.0053	0
121	1.0212	1			121	0.005	0								121	1.0892	1			121	0.0051	0
122	1.0267	1			122	0.005	0								122	1.0943	1			122	0.0049	0
123	1.0322	1			123	0.005	0								123	1.0991	1			123	0.0047	0
124	1.0376	1			124	0.005	0								124	1.1037	1			124	0.0046	0
125	1.0432	1			125	0.0049	0								125	1.1081	1			125	0.0044	0
126	1.0489	1			126	0.0049	0								126	1.1122	1			126	0.0042	0
127	1.0547	1			127	0.0048	0								127	1.1164	1			127	0.004	0
128	1.0601	1			128	0.0048	0								128	1.1204	1			128	0.0039	0
129	1.0656	1			129	0.0047	0								129	1.1241	1			129	0.0037	0
130	1.071	1			130	0.0046	0								130	1.1277	1			130	0.0035	0
131	1.0762	1			131	0.0046	0								131	1.131	1			131	0.0032	0
132	1.081	1			132	0.0045	0								132	1.1339	1			132	0.003	0
133	1.0855	1			133	0.0045	0								133	1.1365	1			133	0.0029	0
134	1.09	1			134	0.0044	0								134	1.1388	1			134	0.0027	0
135	1.0943	1			135	0.0043	0								135	1.141	1			135	0.0025	0
136	1.0984	1			136	0.0042	0								136	1.143	1			136	0.0023	0
137	1.1041	1			137	0.0041	0								137	1.1448	1			137	0.0022	0
138	1.1102	1			138	0.004	0								138	1.1464	1			138	0.002	0
139	1.1152	1			139	0.0039	0								139	1.1479	1			139	0.0019	0
140	1.1198	1			140	0.0038	0								140	1.1493	1			140	0.0017	0
141	1.1245	1			141	0.0037	0								141	1.1506	1			141	0.0016	0
142	1.1268	1			142	0.0033	0								142	1.1518	1			142	0.0015	0
143	1.1289	1			143	0.0031	0								143	1.1528	1			143	0.0013	0
144	1.1315	1			144	0.003	0								144	1.1538	1			144	0.0012	0
145	1.1341	1			145	0.0029	0								145	1.1546	1			145	0.0011	0
146	1.1365	1			146	0.0028	0								146	1.1553	1			146	0.001	0
147	1.1387	1			147	0.0027	0								147	1.1558	1			147	0.0009	0
148	1.1408	1			148	0.0026	0								148	1.1563	1			148	0.0008	0
149	1.1424	1			149	0.0024	0								149	1.1568	1			149	0.0007	0
150	1.1439	1			150	0.0023	0								150	1.1573	1			150	0.0006	0
151	1.1452	1			151	0.0022	0								151	1.1576	1			151	0.0006	0
152	1.1465	1			152	0.002	0								152	1.1579	1			152	0.0005	0
153	1.1477	1			153	0.0019	0								153	1.1582	1			153	0.0005	0
154	1.1489	1			154	0.0018	0								154	1.1584	1			154	0.0004	0
155	1.1502	1			155	0.0017	0								155	1.1586	1			155	0.0004	0
156	1.1515	1			156	0.0016	0								156	1.1588	1			156	0.0003	0
157	1.1526	1			157	0.0015	0								157	1.159	1			157	0.0003	0
158	1.1537	1			158	0.0014	0								158	1.1591	1			158	0.0002	0
159	1.1545	1			159	0.0013	0								159	1.1592	1			159	0.0002	0
160	1.155	1			160	0.0012	0								160	1.1593	1			160	0.0002	0
161	1.1553	1			161	0.0012	0								161	1.1594	1			161	0.0002	0
162	1.1556	1			162	0.0011	0								162	1.1594	1			162	0.0001	0
163	1.1559	1			163	0.0011	0								163	1.1595	1			163	0.0001	0
164	1.1561	1			164	0.0008	0								164	1.1596	1			164	0.0001	0
165	1.1561	1			165	0.0007	0								165	1.1596	1			165	0.0001	0
166	1.1564	1			166	0.0007	0								166	1.1596	1			166	0.0001	0
167	1.1565	1			167	0.0007	0								167	1.1597	1			167	0.0001	0
168	1.1567	1			168	0.0006	0								168	1.1597	1			168	0.0001	0
169	1.1568	1			169	0.0006	0								169	1.1596	1			169	0	0
170	1.1571	1			170	0.0005	0								170	1.1596	1			170	0	0
171	1.1565	1			171	0.0004	0								171	1.1597	1			171	0	0
172	1.1562	1			172	0.0004	0								172	1.1597	1			172	0	0
173	1.1561	1			173	0.0004	0								173	1.1597	1			173	0	0
174	1.1554	1			174	0.0003	0								174	1.1597	1			174	0	0
175	1.1548	1			175	0.0003	0								175	1.1598	1			175	0	0
176	1.1551	1			176	0.0003	0								176	1.1597	1			176	0	0
177	1.1547	1			177	0.0002	0								177	1.1597	1			177	0	0
178	1.1541	1			178	0.0001	0								178	1.1598	1			178	0	0
179	1.1542	1			179	0.0001	0								179	1.1598	1			179	0	0
180	1.1542	1			180	0.0002	0								180	1.1598	1			180	0	0
181	1.1541	1			181	0.0001	0								181	1.1598	1			181	0	0
182	1.1541	1			182	0	0								182	1.1598	1			182	0	0
183	1.1548	1			183	0	0								183	1.1598	1			183	0	0
184	1.1556	1			184	0.0001	0								184	1.1598	1			184	0	0
185	1.1564	1			185	0.0001	0								185	1.1599	1			185	0	0
186	1.157	1			186	0.0001	0								186	1.1599	1			186	0	0
187	1.1578	1			187	0.0001	0								187	1.1599	1			187	0	0
188	1.1581	1			188	0.0001	0								188	1.1599	1			188	0	0
189	1.1583	1			189	-0.0001	0								189	1.1599	1			189	0	0
190	1.1584	1			190	0	0								190	1.1599	1			190	0	0
191	1.1585	1			191	0	0								191	1.1599	1			191	0	0
192	1.1586	1			192	0.0001	0								192	1.1599	1			192	0	0
193	1.1586	1			193	0	0								193	1.1599	1			193	0	0
194	1.1587	1			194	0	0								194	1.1599	1			194	0	0
195	1.1587	1			195	0	0								195	1.1599	1			195	0	0
196	1.1586	1			196	0	0								196	1.1599	1			196	0	0
197	1.1585	1			197	0	0								197	1.1599	1			197	0	0
198	1.1583	1			198	0.0001	0								198	1.1599	1			198	0	0
199	1.1578	1			199	0.0001	0								199	1.1599	1			199	0	0
200	1.1569	1			200	0	0								200	1.1598	1			200	0	0
201	1.1561	1			201	0.0001	0								201	1.1598	1			201	0	0
202	1.1561	1			202	0.0001	0								202	1.1598	1			202	0	0
203	1.1559	1			203	0.0001	0								203	1.1598	1			203	0	0
204	1.1553	1			204	0.0001	0								204	1.1599	1			204	0	0
205	1.1555	1			205	0.0001	0								205	1.1599	1			205	0	0
206	1.1563	1			206	0.0001	0								206	1.1599	1			206	0	0
207	1.1563	1			207	0.0001	0								207	1.1599	1			207	0	0
208	1.1566	1			208	0.0001	0								208	1.1599	1			208	0	0
209	1.1577	1			209	0.0001	0								209	1.1599	1			209	0	0
210	1.1582	1			210	-0.0001	0								210	1.1599	1			210	0	0
211	1.1569	1			211	0	0								211	1.1599	1			211	0	0
212	1.157	1			212	0	0								212	1.1599	1			212	0	0
213	1.1572	1			213	-0.0001	0								213	1.1598	1			213	0	0
214	1.1572	1			214	-0.0002	0								214	1.1598	1			214	0	0
215	1.1572	1			215	-0.0002	0								215	1.1598	1			215	0	0
216	1.1586	1			216	-0.0001	0								216	1.1598	1			216	0	0
217	1.1585	1			217	-0.0001	0								217	1.1598	1			217	0	0
218	1.1587	1			218	-0.0001	0								218	1.1598	1			218	0	0
219	1.1589	1			219	-0.0001	0								219	1.1598	1			219	0	0
220	1.1588	1			220	0	0								220	1.1598	1			220	0	0
221	1.1588	1			221	0	0								221	1.1598	1			221	0	0
222	1.1588	1			222	0	0								222	1.1598	1			222	0	0
223	1.1587	1			223	0	0								223	1.1598	1			223	0	0
224	1.1584	1			224	-0.0001	0								224	1.1598	1			224	0	0
225	1.1583	1			225	0	0								225	1.1598	1			225	0	0
226	1.1583	1			226	0	0								226	1.1598	1			226	0	0
227	1.1582	1			227	0.0001	0								227	1.1597	1			227	0	0
228	1.1583	1			228	0.0001	0								228	1.1597	1			228	0	0
229	1.1584	1			229	0	0								229	1.1597	1			229	0	0
230	1.1585	1			230	0.0001	0								230	1.1598	1			230	0	0
231	1.1584	1			231	0	0								231	1.1598	1			231	0	0
232	1.1568	1			232	0	0								232	1.1598	1			232	0	0
233	1.1566	1			233	0	0								233	1.1598	1			233	0	0
234	1.1566	1			234	0	0								234	1.1599	1			234	0	0
235	1.1551	1			235	0	0								235	1.1598	1			235	0	0
236	1.1535	1			236	0	0								236	1.1598	1			236	0	0
237	1.1537	1			237	0	0								237	1.1597	1			237	-0.0001	0
238	1.1529	1			238	0	0
239	1.1518	1			239	0	0
240	1.152	1			240	0.0001	0
241	1.1525	1			241	0	0
242	1.1541	1			242	0	0
243	1.1548	1			243	0	0
244	1.1558	1			244	0.0005	0
245	1.1568	1			245	0	0
246	1.1571	1			246	0.0006	0
247	1.1573	1			247	0.0004	0
248	1.1576	1			248	0.0007	0
249	1.158	1			249	0.0001	0
250	1.1585	1			250	0.0002	0
251	1.1594	1			251	0.0009	0
252	1.1596	1			252	0.0002	0
253	1.1594	1			253	0	0
