# Supplementary material for: Individual bacterial cells can use spatial sensing of chemical gradients to direct chemotaxis on surfaces
Source: Nat Microbiol. 2024 Sep 2;9(9):2308–22. doi: 10.1038/s41564-024-01729-3 (PMC11371657; doi:10.1038/s41564-024-01729-3)
Supplement: Supplementary file 28 — Statistical source data. [file 41564_2024_1729_MOESM28_ESM.xlsx]

## Sheet: Fig S5
Fig. S5A: Succinate concentration over time					Fig. S5B: Succinate concentration gradient over time					Fig. S5C: Reversal rate over time
t (min)	decreasing concentraiton (mM, blue line)	control (mM, green dashed line)			t (min)	decreasing concentraiton (mM, blue line)	control (mM, green dashed line)			t (time period)	Control (green)	Decresing succinate (blue)
1	1.16	1			1	0	0			t1	0.2348	0.2302
2	1.1592	1			2	-0.0005	0			t2	0.1663	0.152
3	1.1585	1			3	-0.0006	0			t3	0.1366	0.1393
4	1.1579	1			4	-0.0005	0
5	1.1574	1			5	-0.0005	0
6	1.1569	1			6	-0.0005	0
7	1.1564	1			7	-0.0005	0
8	1.156	1			8	-0.0004	0
9	1.1556	1			9	-0.0004	0
10	1.1552	1			10	-0.0004	0
11	1.1548	1			11	-0.0004	0
12	1.1545	1			12	-0.0004	0
13	1.1542	1			13	-0.0003	0
14	1.154	1			14	-0.0003	0
15	1.1537	1			15	-0.0003	0
16	1.1534	1			16	-0.0003	0
17	1.1531	1			17	-0.0003	0
18	1.1528	1			18	-0.0003	0
19	1.1525	1			19	-0.0003	0
20	1.1522	1			20	-0.0003	0
21	1.1519	1			21	-0.0002	0
22	1.1517	1			22	-0.0002	0
23	1.1515	1			23	-0.0002	0
24	1.1514	1			24	-0.0002	0
25	1.1513	1			25	-0.0002	0
26	1.1512	1			26	-0.0002	0
27	1.151	1			27	-0.0002	0
28	1.1509	1			28	-0.0002	0
29	1.1508	1			29	-0.0002	0
30	1.1507	1			30	-0.0002	0
31	1.1506	1			31	-0.0002	0
32	1.1505	1			32	-0.0002	0
33	1.1504	1			33	-0.0002	0
34	1.1503	1			34	-0.0002	0
35	1.1502	1			35	-0.0002	0
36	1.1502	1			36	-0.0002	0
37	1.1501	1			37	-0.0002	0
38	1.15	1			38	-0.0002	0
39	1.15	1			39	-0.0002	0
40	1.1499	1			40	-0.0002	0
41	1.1499	1			41	-0.0002	0
42	1.1499	1			42	-0.0002	0
43	1.1498	1			43	-0.0002	0
44	1.1498	1			44	-0.0002	0
45	1.1498	1			45	-0.0003	0
46	1.1498	1			46	-0.0003	0
47	1.1497	1			47	-0.0003	0
48	1.1496	1			48	-0.0003	0
49	1.1495	1			49	-0.0003	0
50	1.1494	1			50	-0.0004	0
51	1.1492	1			51	-0.0004	0
52	1.1491	1			52	-0.0004	0
53	1.1489	1			53	-0.0005	0
54	1.1487	1			54	-0.0005	0
55	1.1484	1			55	-0.0006	0
56	1.1482	1			56	-0.0006	0
57	1.1479	1			57	-0.0007	0
58	1.1475	1			58	-0.0007	0
59	1.1472	1			59	-0.0008	0
60	1.1467	1			60	-0.0008	0
61	1.1461	1			61	-0.0009	0
62	1.1456	1			62	-0.001	0
63	1.145	1			63	-0.0011	0
64	1.1443	1			64	-0.0011	0
65	1.1436	1			65	-0.0012	0
66	1.1428	1			66	-0.0013	0
67	1.1419	1			67	-0.0014	0
68	1.1408	1			68	-0.0017	0
69	1.1397	1			69	-0.0018	0
70	1.1386	1			70	-0.0019	0
71	1.1375	1			71	-0.002	0
72	1.1362	1			72	-0.0022	0
73	1.1349	1			73	-0.0023	0
74	1.1334	1			74	-0.0024	0
75	1.1317	1			75	-0.0025	0
76	1.1299	1			76	-0.0027	0
77	1.1278	1			77	-0.0028	0
78	1.1254	1			78	-0.0029	0
79	1.1228	1			79	-0.003	0
80	1.1201	1			80	-0.0031	0
81	1.1172	1			81	-0.0033	0
82	1.1146	1			82	-0.0034	0
83	1.1117	1			83	-0.0035	0
84	1.1084	1			84	-0.0036	0
85	1.1049	1			85	-0.0038	0
86	1.1013	1			86	-0.0039	0
87	1.0974	1			87	-0.004	0
88	1.0933	1			88	-0.0041	0
89	1.0893	1			89	-0.0042	0
90	1.0833	1			90	-0.0043	0
91	1.0768	1			91	-0.0044	0
92	1.0699	1			92	-0.0046	0
93	1.0627	1			93	-0.0046	0
94	1.0552	1			94	-0.0047	0
95	1.0494	1			95	-0.0048	0
96	1.0434	1			96	-0.0049	0
97	1.0374	1			97	-0.005	0
98	1.0314	1			98	-0.005	0
99	1.0253	1			99	-0.005	0
100	1.0192	1			100	-0.0051	0
101	1.0133	1			101	-0.0051	0
102	1.0073	1			102	-0.0051	0
103	1.0008	1			103	-0.0052	0
104	0.9943	1			104	-0.0052	0
105	0.9878	1			105	-0.0052	0
106	0.9813	1			106	-0.0052	0
107	0.9748	1			107	-0.0052	0
108	0.9687	1			108	-0.0051	0
109	0.9622	1			109	-0.0052	0
110	0.9557	1			110	-0.0052	0
111	0.9493	1			111	-0.0051	0
112	0.9431	1			112	-0.005	0
113	0.937	1			113	-0.005	0
114	0.9312	1			114	-0.0049	0
115	0.9255	1			115	-0.0049	0
116	0.9201	1			116	-0.0048	0
117	0.9148	1			117	-0.0045	0
118	0.9091	1			118	-0.0044	0
119	0.904	1			119	-0.0043	0
120	0.8991	1			120	-0.0042	0
121	0.8944	1			121	-0.0041	0
122	0.8899	1			122	-0.004	0
123	0.8862	1			123	-0.0039	0
124	0.8827	1			124	-0.0037	0
125	0.879	1			125	-0.0036	0
126	0.8757	1			126	-0.0035	0
127	0.8725	1			127	-0.0034	0
128	0.8695	1			128	-0.0033	0
129	0.8667	1			129	-0.0031	0
130	0.8644	1			130	-0.003	0
131	0.8615	1			131	-0.0029	0
132	0.8588	1			132	-0.0027	0
133	0.8562	1			133	-0.0026	0
134	0.8538	1			134	-0.0025	0
135	0.8516	1			135	-0.0024	0
136	0.8503	1			136	-0.0022	0
137	0.849	1			137	-0.0021	0
138	0.848	1			138	-0.002	0
139	0.8469	1			139	-0.0019	0
140	0.8461	1			140	-0.0017	0
141	0.8453	1			141	-0.0016	0
142	0.8446	1			142	-0.0015	0
143	0.8441	1			143	-0.0014	0
144	0.8436	1			144	-0.0013	0
145	0.8431	1			145	-0.0012	0
146	0.8427	1			146	-0.0011	0
147	0.8423	1			147	-0.001	0
148	0.8419	1			148	-0.0009	0
149	0.8417	1			149	-0.0009	0
150	0.8414	1			150	-0.0008	0
151	0.8412	1			151	-0.0007	0
152	0.8411	1			152	-0.0006	0
153	0.8409	1			153	-0.0006	0
154	0.8408	1			154	-0.0005	0
155	0.8407	1			155	-0.0005	0
156	0.8406	1			156	-0.0004	0
157	0.8405	1			157	-0.0004	0
158	0.8405	1			158	-0.0003	0
159	0.8404	1			159	-0.0003	0
160	0.8404	1			160	-0.0002	0
161	0.8404	1			161	-0.0002	0
162	0.8403	1			162	-0.0002	0
163	0.8403	1			163	-0.0002	0
164	0.8403	1			164	-0.0001	0
165	0.8403	1			165	-0.0001	0
166	0.8402	1			166	-0.0001	0
167	0.8402	1			167	-0.0001	0
168	0.8402	1			168	-0.0001	0
169	0.8402	1			169	-0.0001	0
170	0.8402	1			170	-0.0001	0
171	0.8402	1			171	0	0
172	0.8402	1			172	0	0
173	0.8402	1			173	0	0
174	0.8402	1			174	0	0
175	0.8402	1			175	0	0
176	0.8402	1			176	0	0
177	0.8402	1			177	0	0
178	0.8402	1			178	0	0
179	0.8402	1			179	0	0
180	0.8402	1			180	0	0
181	0.8402	1			181	0	0
182	0.8402	1			182	0	0
183	0.8402	1			183	0	0
184	0.8403	1			184	0	0
185	0.8403	1			185	0	0
186	0.8403	1			186	0	0
187	0.8403	1			187	0	0
188	0.8402	1			188	0	0
189	0.8402	1			189	0	0
190	0.8402	1			190	0	0
191	0.8402	1			191	0	0
192	0.8402	1			192	0	0
193	0.8402	1			193	0	0
194	0.8402	1			194	0	0
195	0.8402	1			195	0	0
196	0.8403	1			196	0	0
197	0.8403	1			197	0	0
198	0.8403	1			198	0	0
199	0.8403	1			199	0	0
200	0.8403	1			200	0	0
201	0.8403	1			201	0	0
202	0.8403	1			202	0	0
203	0.8403	1			203	0	0
204	0.8402	1			204	0	0
205	0.8402	1			205	0	0
206	0.8402	1			206	0	0
207	0.8402	1			207	0	0
208	0.8402	1			208	0	0
209	0.8402	1			209	0	0
210	0.8402	1			210	0	0
211	0.8402	1			211	0	0
212	0.8402	1			212	0	0
213	0.8402	1			213	0	0
214	0.8402	1			214	0	0
215	0.8402	1			215	0	0
216	0.8403	1			216	0	0
217	0.8403	1			217	0	0
218	0.8403	1			218	0	0
219	0.8403	1			219	0	0
220	0.8402	1			220	0	0
221	0.8401	1			221	0	0
222	0.8402	1			222	0	0
223	0.8402	1			223	0	0
224	0.8402	1			224	0	0
225	0.8402	1			225	0	0
226	0.8402	1			226	0	0
227	0.8401	1			227	0	0
228	0.8402	1			228	0	0
229	0.8402	1			229	0	0
230	0.8401	1			230	0	0
231	0.8402	1			231	0	0
232	0.8402	1			232	0	0
233	0.8402	1			233	0	0
234	0.8402	1			234	0	0
235	0.8402	1			235	0	0
236	0.8402	1			236	0	0
237	0.8402	1			237	0	0
238	0.8402	1			238	0	0
239	0.8402	1			239	0	0
240	0.8402	1			240	0	0
241	0.8402	1			241	0	0
242	0.8403	1			242	0	0
243	0.8403	1			243	0	0
244	0.8403	1			244	0	0
245	0.8403	1			245	0	0
246	0.8402	1			246	0	0
247	0.8403	1			247	0	0
248	0.8403	1			248	0	0
249	0.8402	1			249	0	0
250	0.8403	1			250	0	0
251	0.8403	1			251	0	0
252	0.8403	1			252	0	0
253	0.8403	1			253	0	0
254	0.8403	1			254	0	0
255	0.8402	1			255	0	0
256	0.8403	1			256	0	0
257	0.8402	1			257	0	0
258	0.8402	1			258	0	0
259	0.8402	1			259	0	0
260	0.8402	1			260	0	0
261	0.8402	1			261	0	0
262	0.8403	1			262	0	0
263	0.8403	1			263	0	0
264	0.8403	1			264	0	0
265	0.8403	1			265	0	0
266	0.8403	1			266	0	0
267	0.8403	1			267	0	0
268	0.8402	1			268	0	0
269	0.8402	1			269	0	0
270	0.8403	1			270	0	0
271	0.8403	1			271	0	0
272	0.8403	1			272	0	0
273	0.8403	1			273	0	0
274	0.8403	1			274	0	0
275	0.8403	1			275	0	0
276	0.8403	1			276	0	0
277	0.8403	1			277	0	0
278	0.8403	1			278	0	0
279	0.8403	1			279	0	0
280	0.8403	1			280	0	0
281	0.8403	1			281	0	0
282	0.8403	1			282	0	0
283	0.8403	1			283	0	0
284	0.8403	1			284	0	0
285	0.8403	1			285	0	0
286	0.8403	1			286	0	0
287	0.8404	1			287	0	0
288	0.8404	1			288	0	0
289	0.8404	1			289	0	0
290	0.8404	1			290	0	0
291	0.8404	1			291	0	0
292	0.8404	1			292	0	0
293	0.8404	1			293	0	0
294	0.8404	1			294	0	0
295	0.8404	1			295	0	0
296	0.8404	1			296	0	0
297	0.8404	1			297	0	0
298	0.8404	1			298	0	0
299	0.8404	1			299	0	0
300	0.8404	1			300	0	0
301	0.8403	1			301	0	0
302	0.8403	1			302	0	0
303	0.8403	1			303	0	0
304	0.8403	1			304	0	0
305	0.8403	1			305	0	0
306	0.8403	1			306	0	0
307	0.8403	1			307	0	0
308	0.8403	1			308	0	0
309	0.8403	1			309	0	0
310	0.8403	1			310	0	0
311	0.8403	1			311	0	0
312	0.8403	1			312	0	0
313	0.8403	1			313	0	0
314	0.8403	1			314	0	0
315	0.8403	1			315	0	0
316	0.8403	1			316	0	0
317	0.8403	1			317	0	0
318	0.8403	1			318	0	0
319	0.8403	1			319	0	0
320	0.8403	1			320	0	0
321	0.8403	1			321	0	0
322	0.8403	1			322	0	0
323	0.8404	1			323	0	0
324	0.8403	1			324	0	0
325	0.8403	1			325	0	0
326	0.8404	1			326	0	0
327	0.8404	1			327	0	0
328	0.8403	1			328	0	0
329	0.8404	1			329	0	0
330	0.8404	1			330	0	0
331	0.8403	1			331	0	0
332	0.8403	1			332	0	0
333	0.8403	1			333	0	0
334	0.8404	1			334	0	0
335	0.8404	1			335	0	0
336	0.8404	1			336	0	0
337	0.8404	1			337	0	0
338	0.8404	1			338	0	0
339	0.8404	1			339	0	0
340	0.8404	1			340	0	0
341	0.8404	1			341	0	0
342	0.8404	1			342	0	0
343	0.8404	1			343	0	0
344	0.8404	1			344	0	0
345	0.8404	1			345	0	0
346	0.8404	1			346	0	0
347	0.8404	1			347	0	0
348	0.8404	1			348	0	0
349	0.8404	1			349	0	0
350	0.8404	1			350	0	0
