# Supplementary material for: Individual bacterial cells can use spatial sensing of chemical gradients to direct chemotaxis on surfaces
Source: Nat Microbiol. 2024 Sep 2;9(9):2308–22. doi: 10.1038/s41564-024-01729-3 (PMC11371657; doi:10.1038/s41564-024-01729-3)
Supplement: Supplementary file 29 — Statistical source data. [file 41564_2024_1729_MOESM29_ESM.xlsx]

## Sheet: Fig S6
Fig. S6C: Reversal rates for increasing [succinate]											Fig. S6D: Reversal rates for decreasing [succinate]											Fig. S6A: Succinate concentration over time
	Bioreplicate 1			Bioreplicate 2			Bioreplicate 3					Bioreplicate 1			Bioreplicate 2			Bioreplicate 3
Pulse	t1 & t3	t2		t1 & t3	t2		t1 & t3	t2			Biorep	t1 & t3	t2		t1 & t3	t2		t1 & t3	t2			t (s)	concentration (mM)	concentration gradient (mM/ min)
1	0.1142	0.1029		0.098	0.075		0.1395	0.1024			1	0.1213	0.1037		0.1491	0.1443		0.1071	0.0914			8	0.84	0
2	0.1294	0.0979		0.1086	0.092		0.0859	0.0947			2	0.1001	0.0844		0.1153	0.1274		0.1179	0.1541			16	0.8406	0.0061
3	0.1113	0.1539		0.0993	0.0855		0.0856	0.0737			3	0.098	0.1071		0.1266	0.1175		0.1032	0.0885			24	0.841	0.0022
4	0.0843	0.0771		0.0993	0.1059		0.0837	0.0947			4	0.0579	0.0535		0.1243	0.0791		0.0922	0.1332			32	0.8413	0.0023
5	0.0454	0.0426		0.067	0.0484		0.0866	0.0756			5	0.0847	0.0689		0.0905	0.0891		0.0727	0.066			40	0.8414	0.0006
6	0.0853	0.0756		0.0785	0.0852		0.0764	0.0932			6	0.0787	0.0819		0.0591	0.0643		0.0762	0.072			48	0.8416	0.0008
7	0.0649	0.0642		0.0556	0.0763		0.0668	0.0898			7	0.0943	0.1286		0.1361	0.1423		0.074	0.0491			56	0.8416	0.0004
8	0.1018	0.1715		0.0992	0.0871		0.112	0.1347			8	0.1143	0.0884		0.1116	0.0716		0.0984	0.1229			64	0.8417	0
9	0.1554	0.1099		0.0911	0.088		0.1021	0.0778			9	0.0927	0.0938		0.0817	0.0982		0.1342	0.1366			72	0.8417	0.0002
10	0.1029	0.0956		0.0843	0.1101		0.1168	0.0966			10	0.1038	0.1018		0.1045	0.0828		0.103	0.0874			80	0.8417	0.0004
11	0.0989	0.0785		0.1085	0.0902		0.118	0.09			11	0.0968	0.0758		0.1051	0.1008		0.1029	0.0856			88	0.8418	0.0005
12	0.0969	0.0999		0.0696	0.0603		0.0788	0.1067			12	0.0839	0.122		0.086	0.0732		0.0811	0.0771			96	0.8418	0.0002
13	0.0795	0.1201		0.0759	0.0749		0.0684	0.0651			13							0.0646	0.0896			104	0.8419	0.0003
14	0.0738	0.0559		0.0583	0.0709		0.0755	0.0658			14							0.069	0.1166			112	0.8419	0.0007
																						120	0.842	0.0005
																						128	0.8421	0.0004
																						136	0.8421	0.0003
																						144	0.8422	0.0009
																						152	0.8423	0.0003
																						160	0.8423	0.0002
																						168	0.8424	0.0003
																						176	0.8424	0.0003
																						184	0.8424	0.0002
																						192	0.8425	0.0004
																						200	0.8425	0.0003
																						208	0.8426	0.0004
																						216	0.8427	0.001
																						224	0.8427	0.0004
																						232	0.8428	0.0005
																						240	0.8429	0.0007
																						248	0.8429	0.0004
																						256	0.843	0
																						264	0.843	0.0005
																						272	0.843	0.0005
																						280	0.8431	-0.0001
																						288	0.8431	-0.0002
																						296	0.8431	0.0005
																						304	0.8431	0.0004
																						312	0.8432	-0.0002
																						320	0.8432	0.0001
																						328	0.8432	0.0005
																						336	0.8432	0.0003
																						344	0.8433	-0.0003
																						352	0.8433	0.0006
																						360	0.8433	0.0002
																						368	0.8433	-0.0002
																						376	0.8433	-0.0001
																						384	0.8433	0.0001
																						392	0.8433	-0.0003
																						400	0.8433	0.0001
																						408	0.8433	0.0003
																						416	0.8433	0.0001
																						424	0.8434	0.0006
																						432	0.8434	0
																						440	0.8435	0.0006
																						448	0.8435	0.0003
																						456	0.8435	0.0002
																						464	0.8435	-0.0001
																						472	0.8436	0.0001
																						480	0.8436	-0.0001
																						488	0.8436	0.0011
																						496	0.8437	0.0001
																						504	0.8437	0.0001
																						512	0.8437	0.0001
																						520	0.8437	0.0002
																						528	0.8436	-0.0015
																						536	0.8436	0
																						544	0.8436	0.0002
																						552	0.8436	0.0003
																						560	0.8436	-0.0001
																						568	0.8436	0.0003
																						576	0.8436	0.0001
																						584	0.8437	-0.0001
																						592	0.8437	0.0003
																						600	0.8437	0.0005
																						608	0.8438	0.0003
																						616	0.8438	0.0003
																						624	0.8438	0.0002
																						632	0.8438	0
																						640	0.8438	-0.0002
																						648	0.8438	0.0001
																						656	0.8438	-0.0001
																						664	0.8438	0
																						672	0.8438	0.0005
																						680	0.8438	-0.0003
																						688	0.8438	-0.0002
																						696	0.8438	-0.0003
																						704	0.8438	0.0001
																						712	0.8438	-0.0004
																						720	0.8438	0.0006
																						728	0.8439	0.0006
																						736	0.8439	0.0004
																						744	0.8439	0.0002
																						752	0.8439	-0.0002
																						760	0.8439	-0.0002
																						768	0.8439	-0.0005
																						776	0.8439	0.0002
																						784	0.8439	-0.0001
																						792	0.8439	0.0003
																						800	0.8439	-0.0002
																						808	0.8439	0.0002
																						816	0.8439	0.0001
																						824	0.844	-0.0002
																						832	0.844	0.0006
																						840	0.844	0.0003
																						848	0.844	0.0001
																						856	0.844	-0.0001
																						864	0.844	-0.0001
																						872	0.844	-0.0001
																						880	0.8441	0.0001
																						888	0.8441	0.0001
																						896	0.8441	0.0006
																						904	0.8442	0.0008
																						912	0.8442	-0.0004
																						920	0.8442	0.0001
																						928	0.8444	0.0002
																						936	0.8511	0.0001
																						944	0.8693	0.0069
																						952	0.9	0.2446
																						960	0.9435	0.4301
																						968	0.9993	0.4707
																						976	1.0547	0.4774
																						984	1.0997	0.4709
																						992	1.1321	0.229
																						1000	1.1514	0.0387
																						1008	1.1579	-0.0029
																						1016	1.1581	-0.0104
																						1024	1.1572	-0.011
																						1032	1.1564	-0.0066
																						1040	1.1559	-0.0015
																						1048	1.1556	-0.0006
																						1056	1.1556	-0.0005
																						1064	1.1555	-0.0002
																						1072	1.1555	-0.0001
																						1080	1.1555	-0.0001
																						1088	1.1555	-0.0002
																						1096	1.1555	0.0002
																						1104	1.1555	0.0003
																						1112	1.1555	0
																						1120	1.1555	-0.0001
																						1128	1.1555	-0.0002
																						1136	1.1555	-0.0002
																						1144	1.1555	0.0001
																						1152	1.1555	0.0002
																						1160	1.1555	0
																						1168	1.1555	-0.0001
																						1176	1.1555	0.0004
																						1184	1.1555	-0.0005
																						1192	1.1555	-0.0003
																						1200	1.1554	-0.0001
																						1208	1.1554	0
																						1216	1.1554	-0.0003
																						1224	1.1554	0.0002
																						1232	1.1554	0.0002
																						1240	1.1555	0.0003
																						1248	1.1555	0.0004
																						1256	1.1555	0.0003
																						1264	1.1556	0
																						1272	1.1556	-0.0002
																						1280	1.1555	-0.0003
																						1288	1.1555	0.0001
																						1296	1.1555	-0.0003
																						1304	1.1555	0.0003
																						1312	1.1556	0.0003
																						1320	1.1556	0.0004
																						1328	1.1556	-0.0001
																						1336	1.1556	0.0002
																						1344	1.1557	0.0003
																						1352	1.1557	-0.0001
																						1360	1.1557	0.0002
																						1368	1.1557	0.0003
																						1376	1.1558	0.0001
																						1384	1.1558	-0.0001
																						1392	1.1558	0.0004
																						1400	1.1558	0.0002
																						1408	1.1558	-0.0002
																						1416	1.1558	-0.0003
																						1424	1.1558	-0.0001
																						1432	1.1557	-0.0002
																						1440	1.1557	0
																						1448	1.1557	-0.0001
																						1456	1.1557	0.0001
																						1464	1.1557	0
																						1472	1.1557	0
																						1480	1.1557	-0.0004
																						1488	1.1557	0.0001
																						1496	1.1557	0.0005
																						1504	1.1558	-0.0001
																						1512	1.1558	0.0004
																						1520	1.1558	0.0002
																						1528	1.1558	0.0001
																						1536	1.1559	0
																						1544	1.1559	0.0005
																						1552	1.1559	-0.0001
																						1560	1.1559	0.0003
																						1568	1.1559	0.0001
																						1576	1.1559	-0.0001
																						1584	1.1559	-0.0002
																						1592	1.1559	0
																						1600	1.1559	-0.0001
																						1608	1.1559	0.0003
																						1616	1.1559	0
																						1624	1.156	0.0002
																						1632	1.156	0.0002
																						1640	1.156	0.0001
																						1648	1.156	-0.0001
																						1656	1.156	0.0003
																						1664	1.156	-0.0001
																						1672	1.156	-0.0002
																						1680	1.156	0.0002
																						1688	1.156	0
																						1696	1.156	-0.0001
																						1704	1.156	-0.0001
																						1712	1.156	0.0005
																						1720	1.156	-0.0001
																						1728	1.1561	0
																						1736	1.1561	0.0004
																						1744	1.1561	0.0002
																						1752	1.1561	-0.0006
																						1760	1.1561	0.0004
																						1768	1.156	0
																						1776	1.156	-0.0007
																						1784	1.156	-0.0001
																						1792	1.156	0.0002
																						1800	1.1559	-0.0007
																						1808	1.1559	0
																						1816	1.1559	0.0001
																						1824	1.1557	-0.0001
																						1832	1.1485	-0.0002
																						1840	1.1301	-0.009
																						1848	1.0997	-0.2609
																						1856	1.0569	-0.4179
																						1864	1.0022	-0.4545
																						1872	0.9492	-0.4617
																						1880	0.906	-0.4537
																						1888	0.8748	-0.2021
																						1896	0.8557	-0.0458
																						1904	0.8488	-0.0097
																						1912	0.8472	-0.0021
																						1920	0.8468	-0.0013
																						1928	0.8466	-0.0014
																						1936	0.8465	-0.0002
																						1944	0.8464	-0.0005
																						1952	0.8464	-0.0007
																						1960	0.8463	-0.0006
																						1968	0.8462	-0.0003
																						1976	0.8462	-0.0007
																						1984	0.8461	0
																						1992	0.8461	-0.0003
																						2000	0.8461	0
																						2008	0.8461	0
																						2016	0.8461	-0.0001
																						2024	0.8461	-0.0003
																						2032	0.8461	0.0003
																						2040	0.846	-0.0004
																						2048	0.846	-0.0003
																						2056	0.846	-0.0004
																						2064	0.8459	-0.0001
																						2072	0.8459	-0.0004
																						2080	0.8459	-0.0003
																						2088	0.8459	0.0003
																						2096	0.8459	-0.0001
																						2104	0.8458	-0.0001
																						2112	0.8458	-0.0002
																						2120	0.8458	0
																						2128	0.8459	0.0002
																						2136	0.8459	0.0002
																						2144	0.8459	0.0005
																						2152	0.8459	0.0001
																						2160	0.8459	-0.0001
																						2168	0.8459	-0.0008
																						2176	0.8458	-0.0001
																						2184	0.8458	-0.0005
																						2192	0.8458	0.0001
																						2200	0.8458	0
																						2208	0.8458	0.0006
																						2216	0.8459	0.0003
																						2224	0.8459	-0.0001
																						2232	0.8459	-0.0004
																						2240	0.8458	0.0001
																						2248	0.8458	-0.0006
																						2256	0.8457	-0.0007
																						2264	0.8457	0.0001
																						2272	0.8457	0
																						2280	0.8457	-0.0003
																						2288	0.8457	0.0002
																						2296	0.8457	0.0001
																						2304	0.8457	-0.0001
																						2312	0.8457	0.0004
																						2320	0.8458	0.0005
																						2328	0.8458	0.0001
																						2336	0.8458	0.0002
																						2344	0.8458	0.0002
																						2352	0.8458	-0.0001
																						2360	0.8458	-0.0006
																						2368	0.8457	-0.0004
																						2376	0.8457	0
																						2384	0.8457	-0.0003
																						2392	0.8457	-0.0001
																						2400	0.8457	0.0004
																						2408	0.8457	0
																						2416	0.8457	0.0003
																						2424	0.8457	-0.0001
																						2432	0.8458	0.0001
																						2440	0.8458	0.0001
																						2448	0.8458	0.0005
																						2456	0.8458	0
																						2464	0.8459	0.0006
																						2472	0.8459	0.0004
																						2480	0.8459	-0.0004
																						2488	0.8459	-0.0002
																						2496	0.8458	-0.0004
																						2504	0.8458	0.0002
																						2512	0.8458	-0.0005
																						2520	0.8458	0.0003
																						2528	0.8458	-0.0001
																						2536	0.8458	-0.0001
																						2544	0.8457	-0.0007
																						2552	0.8457	-0.0001
																						2560	0.8457	0.0001
																						2568	0.8457	-0.0003
																						2576	0.8457	0
																						2584	0.8456	-0.0002
																						2592	0.8456	-0.0001
																						2600	0.8456	-0.0005
																						2608	0.8456	0.0002
																						2616	0.8456	-0.0001
																						2624	0.8456	0.0001
																						2632	0.8456	0.0002
																						2640	0.8456	0.0001
																						2648	0.8456	-0.0001
																						2656	0.8456	-0.0001
																						2664	0.8456	0.0002
																						2672	0.8456	-0.0002
																						2680	0.8456	0.0002
																						2688	0.8456	0
																						2696	0.8456	0.0002
																						2704	0.8456	-0.0005
																						2712	0.8456	-0.0003
																						2720	0.8456	-0.0001
																						2728	0.849	0.0006
																						2736	0.8631	0.0001
																						2744	0.8894	0.1293
																						2752	0.9282	0.397
																						2760	0.9796	0.4599
																						2768	1.0367	0.4692
																						2776	1.0851	0.4717
																						2784	1.1214	0.3427
																						2792	1.145	0.0714
																						2800	1.1559	0.0054
																						2808	1.1575	-0.0048
																						2816	1.157	-0.0068
																						2824	1.1565	-0.007
																						2832	1.156	-0.003
																						2840	1.1557	-0.0002
																						2848	1.1557	0.0002
																						2856	1.1557	0.0001
																						2864	1.1557	0.0004
																						2872	1.1557	-0.0001
																						2880	1.1557	-0.0001
																						2888	1.1558	0.0003
																						2896	1.1558	0.0003
																						2904	1.1558	0.0002
																						2912	1.1558	0.0002
																						2920	1.1558	0.0001
																						2928	1.1559	0
																						2936	1.1559	0
																						2944	1.1559	0
																						2952	1.1559	0.0002
																						2960	1.1559	-0.0001
																						2968	1.1559	0.0001
																						2976	1.1559	0
																						2984	1.1559	0.0001
																						2992	1.1559	-0.0001
																						3000	1.1559	-0.0001
																						3008	1.1559	-0.0001
																						3016	1.1559	-0.0002
																						3024	1.1559	0
																						3032	1.1559	0.0004
																						3040	1.1559	0.0004
																						3048	1.156	0.0003
																						3056	1.156	0.0006
																						3064	1.1561	0.0002
																						3072	1.1561	0
																						3080	1.1561	-0.0001
																						3088	1.1561	-0.0001
																						3096	1.1561	-0.0001
																						3104	1.1561	0.0001
																						3112	1.1561	0.0001
																						3120	1.1561	0.0001
																						3128	1.1561	0.0004
																						3136	1.1561	0.0001
																						3144	1.1562	0
																						3152	1.1562	-0.0001
																						3160	1.1563	0.0002
																						3168	1.1564	0.0018
																						3176	1.1566	0.0014
																						3184	1.1568	0.0016
																						3192	1.157	0.002
																						3200	1.1572	0.0016
																						3208	1.1573	-0.0002
																						3216	1.1573	0.0005
																						3224	1.1573	0.0002
																						3232	1.1574	-0.0001
																						3240	1.1574	0.0001
																						3248	1.1574	0.0001
																						3256	1.1574	-0.0003
																						3264	1.1574	0.0002
																						3272	1.1574	0.0001
																						3280	1.1574	0
																						3288	1.1574	0
																						3296	1.1574	0.0002
																						3304	1.1574	-0.0002
																						3312	1.1574	0
																						3320	1.1574	0
																						3328	1.1574	-0.0001
																						3336	1.1574	0.0001
																						3344	1.1574	0
																						3352	1.1574	-0.0001
																						3360	1.1574	0.0002
																						3368	1.1574	0.0003
																						3376	1.1575	0.0003
																						3384	1.1575	-0.0001
																						3392	1.1575	0.0002
																						3400	1.1575	-0.0002
																						3408	1.1575	-0.0001
																						3416	1.1575	-0.0004
																						3424	1.1575	0.0006
																						3432	1.1575	0.0002
																						3440	1.1575	-0.0001
																						3448	1.1575	-0.0003
																						3456	1.1574	0
																						3464	1.1574	-0.0005
																						3472	1.1574	-0.0002
																						3480	1.1574	-0.0001
																						3488	1.1574	0.0002
																						3496	1.1574	-0.0002
																						3504	1.1574	0.0002
																						3512	1.1574	0
																						3520	1.1574	0.0004
																						3528	1.1574	0.0001
																						3536	1.1575	0.0002
																						3544	1.1575	0
																						3552	1.1575	0.0001
																						3560	1.1575	-0.0003
																						3568	1.1575	0.0002
																						3576	1.1575	-0.0001
																						3584	1.1575	0.0001
																						3592	1.1575	0
																						3600	1.1575	0.0001
																						3608	1.1575	0.0001
																						3616	1.1575	0.0001
																						3624	1.1575	-0.0003
																						3632	1.1543	0
																						3640	1.1413	0.0009
																						3648	1.1165	-0.1214
																						3656	1.0794	-0.3669
																						3664	1.0299	-0.4434
																						3672	0.9745	-0.4598
																						3680	0.9264	-0.4636
																						3688	0.8895	-0.3423
																						3696	0.8647	-0.0971
																						3704	0.8523	-0.0208
																						3712	0.8489	-0.0043
																						3720	0.8482	-0.002
																						3728	0.8479	-0.0015
																						3736	0.8478	-0.0009
																						3744	0.8477	-0.0004
																						3752	0.8477	-0.0006
																						3760	0.8476	0.0001
																						3768	0.8476	0.0005
																						3776	0.8476	0.0001
																						3784	0.8476	-0.0003
																						3792	0.8476	-0.0003
																						3800	0.8476	-0.0002
																						3808	0.8475	-0.0002
																						3816	0.8475	-0.0004
																						3824	0.8475	0
																						3832	0.8474	-0.0002
																						3840	0.8474	-0.0004
																						3848	0.8474	-0.0005
																						3856	0.8474	-0.0001
																						3864	0.8474	-0.0001
																						3872	0.8474	0.0003
																						3880	0.8474	0.0001
																						3888	0.8474	0
																						3896	0.8474	-0.0002
																						3904	0.8473	-0.0001
																						3912	0.8473	-0.0006
																						3920	0.8473	-0.0002
																						3928	0.8472	-0.0004
																						3936	0.8472	0.0001
																						3944	0.8472	-0.0003
																						3952	0.8472	0.0004
																						3960	0.8472	-0.0004
																						3968	0.8472	0.0001
																						3976	0.8472	-0.0003
																						3984	0.8472	0
																						3992	0.8472	-0.0004
																						4000	0.8472	0.0006
																						4008	0.8472	0.0001
																						4016	0.8472	0.0006
																						4024	0.8472	-0.0001
																						4032	0.8472	-0.0001
																						4040	0.8472	-0.0003
																						4048	0.8472	-0.0003
																						4056	0.8472	-0.0001
																						4064	0.8472	0.0001
																						4072	0.8472	0
																						4080	0.8472	-0.0002
																						4088	0.8471	0
																						4096	0.8471	-0.0002
																						4104	0.8471	-0.0001
																						4112	0.8471	-0.0001
																						4120	0.8471	0.0002
																						4128	0.8471	0
																						4136	0.8471	0
																						4144	0.8471	-0.0001
																						4152	0.8471	0.0001
																						4160	0.8471	0
																						4168	0.8471	0
																						4176	0.8472	0.0003
																						4184	0.8472	0
																						4192	0.8472	-0.0001
																						4200	0.8471	-0.0002
																						4208	0.8471	0.0002
																						4216	0.8471	-0.0005
																						4224	0.8471	0
																						4232	0.8471	0
																						4240	0.8471	-0.0004
																						4248	0.8471	0
																						4256	0.8471	0
																						4264	0.8471	0.0001
																						4272	0.8471	0.0001
																						4280	0.8471	0.0002
																						4288	0.8471	-0.0001
																						4296	0.8471	0.0001
																						4304	0.8471	0.0006
																						4312	0.8471	-0.0002
																						4320	0.8472	-0.0002
																						4328	0.8471	0.0006
																						4336	0.8471	-0.0001
																						4344	0.8471	-0.0005
																						4352	0.8471	-0.0002
																						4360	0.8471	0.0003
																						4368	0.847	-0.0008
																						4376	0.847	-0.0003
																						4384	0.847	-0.0004
																						4392	0.8469	0
																						4400	0.8469	-0.0002
																						4408	0.8469	-0.0004
																						4416	0.8469	-0.0001
																						4424	0.8469	0.0001
																						4432	0.8469	0.0002
																						4440	0.8469	0.0005
																						4448	0.847	0.0004
																						4456	0.847	0.0002
																						4464	0.847	0
																						4472	0.8469	-0.0003
																						4480	0.8469	-0.0008
																						4488	0.8469	-0.0001
																						4496	0.8468	-0.0004
																						4504	0.8468	-0.0001
																						4512	0.8468	0
																						4520	0.8468	0.0004
																						4528	0.8475	0.0001
																						4536	0.8557	0.0003
																						4544	0.8756	0.0221
																						4552	0.908	0.2876
																						4560	0.9529	0.4364
																						4568	1.0091	0.4665
																						4576	1.0626	0.4708
																						4584	1.1052	0.4492
																						4592	1.1353	0.181
																						4600	1.1527	0.0296
																						4608	1.158	-0.0008
																						4616	1.1585	-0.0051
																						4624	1.1581	-0.0056
																						4632	1.1577	-0.0029
																						4640	1.1575	0.0002
																						4648	1.1574	0
																						4656	1.1574	0.0001
																						4664	1.1574	0.0001
																						4672	1.1574	-0.0003
																						4680	1.1574	-0.0006
																						4688	1.1573	-0.0001
																						4696	1.1573	0.0001
																						4704	1.1574	0.0001
																						4712	1.1574	0.0002
																						4720	1.1574	0.0001
																						4728	1.1574	0.0003
																						4736	1.1574	-0.0001
																						4744	1.1574	0.0001
																						4752	1.1574	0
																						4760	1.1575	0.0001
																						4768	1.1575	0.0001
																						4776	1.1575	0.0001
																						4784	1.1575	0.0001
																						4792	1.1576	0.0005
																						4800	1.1576	0.0003
																						4808	1.1576	-0.0001
																						4816	1.1576	0
																						4824	1.1576	0.0001
																						4832	1.1576	-0.0001
																						4840	1.1576	0.0003
																						4848	1.1576	0.0001
																						4856	1.1577	0
																						4864	1.1577	0.0003
																						4872	1.1577	-0.0001
																						4880	1.1577	0
																						4888	1.1577	0.0001
																						4896	1.1577	0
																						4904	1.1577	-0.0002
																						4912	1.1576	0
																						4920	1.1576	-0.0005
																						4928	1.1575	-0.0005
																						4936	1.1575	-0.0003
																						4944	1.1575	-0.0001
																						4952	1.1575	0.0001
																						4960	1.1575	-0.0002
																						4968	1.1575	0.0004
																						4976	1.1575	0.0002
																						4984	1.1575	-0.0002
																						4992	1.1575	-0.0001
																						5000	1.1575	-0.0001
																						5008	1.1575	-0.0001
																						5016	1.1575	-0.0002
																						5024	1.1575	0.0002
																						5032	1.1575	0
																						5040	1.1575	0.0005
																						5048	1.1575	0.0001
																						5056	1.1575	0
																						5064	1.1575	-0.0001
																						5072	1.1575	-0.0003
																						5080	1.1575	-0.0002
																						5088	1.1575	0.0002
																						5096	1.1575	0.0003
																						5104	1.1576	0.0003
																						5112	1.1576	0.0006
																						5120	1.1576	0
																						5128	1.1576	-0.0002
																						5136	1.1576	-0.0004
																						5144	1.1576	-0.0003
																						5152	1.1575	-0.0001
																						5160	1.1576	0.0002
																						5168	1.1576	0.0003
																						5176	1.1576	0.0002
																						5184	1.1576	0.0001
																						5192	1.1576	0.0001
																						5200	1.1576	0
																						5208	1.1576	-0.0003
																						5216	1.1576	0.0002
																						5224	1.1576	0.0001
																						5232	1.1576	-0.0002
																						5240	1.1576	0
																						5248	1.1576	0.0003
																						5256	1.1576	-0.0001
																						5264	1.1576	-0.0003
																						5272	1.1576	0.0001
																						5280	1.1576	-0.0001
																						5288	1.1576	-0.0002
																						5296	1.1576	0.0002
																						5304	1.1576	0
																						5312	1.1576	0
																						5320	1.1576	-0.0001
																						5328	1.1575	-0.0002
																						5336	1.1576	-0.0002
																						5344	1.1576	0.0002
																						5352	1.1576	0.0004
																						5360	1.1576	0
																						5368	1.1576	0.0001
																						5376	1.1576	-0.0003
																						5384	1.1576	-0.0002
																						5392	1.1575	-0.0001
																						5400	1.1576	0.0001
																						5408	1.1576	0.0002
																						5416	1.1576	0.0003
																						5424	1.1576	0.0001
																						5432	1.1571	-0.0005
																						5440	1.1501	0.0008
																						5448	1.1321	-0.0181
																						5456	1.102	-0.2469
																						5464	1.0596	-0.4105
																						5472	1.0057	-0.4533
																						5480	0.9526	-0.4631
																						5488	0.9091	-0.4459
																						5496	0.8773	-0.2175
																						5504	0.8578	-0.0541
																						5512	0.8501	-0.0115
																						5520	0.8482	-0.003
																						5528	0.8477	-0.0012
																						5536	0.8476	-0.0008
																						5544	0.8475	-0.0009
																						5552	0.8474	-0.0007
																						5560	0.8473	-0.0005
																						5568	0.8472	-0.0005
																						5576	0.8471	-0.0009
																						5584	0.8471	-0.0006
																						5592	0.847	-0.0002
																						5600	0.847	-0.0001
																						5608	0.847	-0.0003
																						5616	0.847	0.0003
																						5624	0.847	0.0003
																						5632	0.847	0
																						5640	0.847	0.0003
																						5648	0.847	0
																						5656	0.847	-0.0006
																						5664	0.8469	-0.0003
																						5672	0.8469	-0.0003
																						5680	0.8468	-0.0008
																						5688	0.8468	-0.0003
																						5696	0.8468	-0.0001
																						5704	0.8468	0.0002
																						5712	0.8468	0.0002
																						5720	0.8468	0.0001
																						5728	0.8468	-0.0001
																						5736	0.8468	0.0001
																						5744	0.8468	-0.0001
																						5752	0.8468	-0.0002
																						5760	0.8468	-0.0001
																						5768	0.8468	-0.0001
																						5776	0.8468	0.0001
																						5784	0.8468	-0.0002
																						5792	0.8468	0.0006
																						5800	0.8468	0.0001
																						5808	0.8469	0.0001
																						5816	0.8469	0.0002
																						5824	0.8469	0.0001
																						5832	0.8469	-0.0006
																						5840	0.8468	0.0001
																						5848	0.8468	0.0001
																						5856	0.8468	-0.0003
																						5864	0.8468	0
																						5872	0.8468	-0.0001
																						5880	0.8468	0
																						5888	0.8468	-0.0003
																						5896	0.8468	0.0002
																						5904	0.8468	0.0006
																						5912	0.8468	-0.0002
																						5920	0.8469	0.0002
																						5928	0.8469	0.0004
																						5936	0.8469	-0.0003
																						5944	0.8468	-0.0006
																						5952	0.8468	0.0001
																						5960	0.8467	-0.0006
																						5968	0.8467	-0.0004
																						5976	0.8467	0.0001
																						5984	0.8467	-0.0003
																						5992	0.8467	-0.0001
																						6000	0.8467	0.0001
																						6008	0.8467	0.0001
																						6016	0.8467	0
																						6024	0.8467	0
																						6032	0.8467	-0.0002
																						6040	0.8467	0.0002
																						6048	0.8467	-0.0003
																						6056	0.8466	-0.0001
																						6064	0.8466	-0.0002
																						6072	0.8466	0.0001
																						6080	0.8466	-0.0001
																						6088	0.8466	0.0001
																						6096	0.8466	0
																						6104	0.8466	0
																						6112	0.8466	-0.0001
																						6120	0.8466	-0.0002
																						6128	0.8466	-0.0002
																						6136	0.8465	-0.0001
																						6144	0.8465	-0.0001
																						6152	0.8465	-0.0003
																						6160	0.8464	-0.0005
																						6168	0.8464	0.0003
																						6176	0.8464	-0.0004
																						6184	0.8464	0
																						6192	0.8464	0.0001
																						6200	0.8464	0.0004
																						6208	0.8465	-0.0004
																						6216	0.8465	0.0006
																						6224	0.8465	0.0001
																						6232	0.8465	-0.0002
																						6240	0.8465	-0.0002
																						6248	0.8464	0.0001
																						6256	0.8464	-0.0006
																						6264	0.8464	0.0001
																						6272	0.8464	0.0004
																						6280	0.8464	-0.0002
																						6288	0.8465	0.0001
																						6296	0.8465	0.0003
																						6304	0.8465	0
																						6312	0.8465	-0.0003
																						6320	0.8465	0.0005
																						6328	0.8466	0.0004
																						6336	0.8505	-0.0002
																						6344	0.8648	0.0016
																						6352	0.8913	0.1444
																						6360	0.9303	0.3898
																						6368	0.9818	0.4583
																						6376	1.0382	0.4699
																						6384	1.0862	0.4697
																						6392	1.1222	0.3254
																						6400	1.1455	0.0767
																						6408	1.1562	0.0077
																						6416	1.1582	-0.0034
																						6424	1.1581	-0.0048
																						6432	1.1578	-0.0031
																						6440	1.1575	-0.0004
																						6448	1.1574	-0.0001
																						6456	1.1574	0
																						6464	1.1574	-0.0001
																						6472	1.1574	0.0001
																						6480	1.1574	0.0002
																						6488	1.1575	0.0002
																						6496	1.1575	-0.0001
																						6504	1.1575	-0.0001
																						6512	1.1575	0.0001
																						6520	1.1575	-0.0001
																						6528	1.1575	0
																						6536	1.1575	-0.0001
																						6544	1.1574	0.0001
																						6552	1.1574	-0.0003
																						6560	1.1574	-0.0003
																						6568	1.1574	-0.0001
																						6576	1.1574	0
																						6584	1.1574	0.0002
																						6592	1.1574	0.0002
																						6600	1.1575	0.0004
																						6608	1.1575	0.0001
																						6616	1.1575	0
																						6624	1.1575	-0.0001
																						6632	1.1575	0.0004
																						6640	1.1575	-0.0003
																						6648	1.1575	0
																						6656	1.1575	0.0001
																						6664	1.1575	0
																						6672	1.1575	-0.0004
																						6680	1.1575	0.0003
																						6688	1.1575	-0.0001
																						6696	1.1575	-0.0001
																						6704	1.1575	0
																						6712	1.1574	0
																						6720	1.1574	-0.0002
																						6728	1.1574	0
																						6736	1.1574	-0.0001
																						6744	1.1574	0.0003
																						6752	1.1574	-0.0003
																						6760	1.1574	0.0002
																						6768	1.1574	0.0001
																						6776	1.1574	0.0003
																						6784	1.1574	-0.0006
																						6792	1.1574	0.0002
																						6800	1.1574	-0.0002
																						6808	1.1574	0.0001
																						6816	1.1574	0
																						6824	1.1574	0.0003
																						6832	1.1575	0
																						6840	1.1575	0.0001
																						6848	1.1575	0
																						6856	1.1575	0.0002
																						6864	1.1575	0.0002
																						6872	1.1576	0.0003
																						6880	1.1576	0.0003
																						6888	1.1576	0.0002
																						6896	1.1576	0
																						6904	1.1576	-0.0004
																						6912	1.1576	-0.0002
																						6920	1.1575	0.0002
																						6928	1.1575	-0.0001
																						6936	1.1575	-0.0003
																						6944	1.1575	0.0002
																						6952	1.1575	0
																						6960	1.1575	-0.0003
																						6968	1.1575	0.0001
																						6976	1.1575	0
																						6984	1.1575	-0.0001
																						6992	1.1575	-0.0001
																						7000	1.1575	-0.0003
																						7008	1.1574	-0.0002
																						7016	1.1574	0.0001
																						7024	1.1575	0.0001
																						7032	1.1575	0.0002
																						7040	1.1575	0.0006
																						7048	1.1575	-0.0001
																						7056	1.1576	0.0006
																						7064	1.1576	0
																						7072	1.1576	0.0001
																						7080	1.1576	-0.0003
																						7088	1.1576	0.0002
																						7096	1.1576	-0.0003
																						7104	1.1576	0.0003
																						7112	1.1576	0
																						7120	1.1576	0
																						7128	1.1576	0.0001
																						7136	1.1576	-0.0003
																						7144	1.1576	-0.0002
																						7152	1.1576	0.0001
																						7160	1.1576	-0.0001
																						7168	1.1576	-0.0001
																						7176	1.1575	0
																						7184	1.1575	0.0002
																						7192	1.1576	-0.0002
																						7200	1.1576	0.0002
																						7208	1.1576	-0.0001
																						7216	1.1575	0.0002
																						7224	1.1575	-0.0003
																						7232	1.1576	-0.0003
																						7240	1.1553	0.0005
																						7248	1.1442	0.0012
																						7256	1.1215	-0.0868
																						7264	1.0866	-0.3305
																						7272	1.0392	-0.4347
																						7280	0.9841	-0.4595
																						7288	0.9342	-0.4647
																						7296	0.8951	-0.3777
																						7304	0.8681	-0.1341
																						7312	0.8534	-0.0305
																						7320	0.8487	-0.0065
																						7328	0.8476	-0.0023
																						7336	0.8472	-0.0016
																						7344	0.8471	-0.0014
																						7352	0.8469	-0.0007
																						7360	0.8469	-0.0007
																						7368	0.8468	-0.0003
																						7376	0.8468	0.0002
																						7384	0.8468	0
																						7392	0.8467	-0.0004
																						7400	0.8467	-0.0004
																						7408	0.8467	-0.0005
																						7416	0.8466	-0.0003
																						7424	0.8466	-0.0003
																						7432	0.8466	0.0002
																						7440	0.8466	0
																						7448	0.8466	0
																						7456	0.8466	-0.0002
																						7464	0.8466	0.0001
																						7472	0.8466	-0.0002
																						7480	0.8466	-0.0001
																						7488	0.8466	0.0006
																						7496	0.8466	0.0001
																						7504	0.8466	-0.0001
																						7512	0.8466	0.0001
																						7520	0.8466	0.0002
																						7528	0.8466	-0.0005
																						7536	0.8466	0.0002
																						7544	0.8466	0.0002
																						7552	0.8466	0.0003
																						7560	0.8466	-0.0002
																						7568	0.8466	0.0001
																						7576	0.8466	-0.0005
																						7584	0.8466	-0.0002
																						7592	0.8466	-0.0004
																						7600	0.8466	0.0002
																						7608	0.8466	0.0007
																						7616	0.8467	0.0005
																						7624	0.8467	0
																						7632	0.8467	0.0001
																						7640	0.8466	-0.0001
																						7648	0.8466	-0.0008
																						7656	0.8466	-0.0005
																						7664	0.8465	0
																						7672	0.8465	-0.0003
																						7680	0.8465	-0.0002
																						7688	0.8464	-0.0003
																						7696	0.8464	-0.0003
																						7704	0.8464	-0.0002
																						7712	0.8463	-0.0003
																						7720	0.8463	-0.0003
																						7728	0.8462	-0.0003
																						7736	0.8462	-0.0002
																						7744	0.8462	-0.0001
																						7752	0.8462	0.0001
																						7760	0.8462	0
																						7768	0.8462	0.0001
																						7776	0.8462	0.0003
																						7784	0.8462	-0.0003
																						7792	0.8462	-0.0002
																						7800	0.8462	-0.0001
																						7808	0.8462	-0.0002
																						7816	0.8461	-0.0002
																						7824	0.8461	0
																						7832	0.8461	-0.0001
																						7840	0.8461	-0.0002
																						7848	0.8461	0.0005
																						7856	0.8461	-0.0001
																						7864	0.8461	-0.0002
																						7872	0.8461	-0.0001
																						7880	0.8461	-0.0001
																						7888	0.846	-0.0007
																						7896	0.846	0.0001
																						7904	0.846	-0.0002
																						7912	0.846	0
																						7920	0.8459	-0.0001
																						7928	0.8459	-0.0004
																						7936	0.8459	-0.0008
																						7944	0.8458	-0.0001
																						7952	0.8458	-0.0003
																						7960	0.8458	-0.0001
																						7968	0.8457	-0.0004
																						7976	0.8457	0.0001
																						7984	0.8457	-0.0001
																						7992	0.8457	-0.0001
																						8000	0.8457	0
																						8008	0.8458	0.0008
																						8016	0.8458	-0.0001
																						8024	0.8458	0
																						8032	0.8458	0.0001
																						8040	0.8458	-0.0003
																						8048	0.8457	-0.0002
																						8056	0.8457	-0.0003
																						8064	0.8457	-0.0001
																						8072	0.8457	-0.0002
																						8080	0.8457	0.0004
																						8088	0.8457	-0.0002
																						8096	0.8457	0.0002
																						8104	0.8457	0.0002
																						8112	0.8457	-0.0002
																						8120	0.8457	-0.0001
																						8128	0.8457	-0.0001
																						8136	0.8464	0.0003
																						8144	0.8544	0.0002
																						8152	0.8739	0.0257
																						8160	0.9058	0.2739
																						8168	0.9502	0.4297
																						8176	1.0058	0.4659
																						8184	1.0593	0.4708
																						8192	1.1023	0.4453
																						8200	1.133	0.1941
																						8208	1.151	0.038
																						8216	1.157	0.0011
																						8224	1.1578	-0.004
																						8232	1.1576	-0.0036
																						8240	1.1574	-0.001
																						8248	1.1572	-0.0003
																						8256	1.1572	0.0003
																						8264	1.1572	-0.0001
																						8272	1.1572	0
																						8280	1.1572	-0.0001
																						8288	1.1572	-0.0002
																						8296	1.1572	-0.0001
																						8304	1.1572	0.0004
																						8312	1.1573	0.0004
																						8320	1.1573	0.0005
																						8328	1.1574	0.0008
																						8336	1.1574	-0.0001
																						8344	1.1574	0.0002
																						8352	1.1574	0.0001
																						8360	1.1574	0.0001
																						8368	1.1574	-0.0005
																						8376	1.1574	0.0004
																						8384	1.1574	-0.0001
																						8392	1.1574	-0.0001
																						8400	1.1574	0.0001
																						8408	1.1575	0.0005
																						8416	1.1575	-0.0002
																						8424	1.1575	0.0003
																						8432	1.1575	0.0003
																						8440	1.1575	0
																						8448	1.1576	0
																						8456	1.1576	0.0003
																						8464	1.1576	-0.0001
																						8472	1.1576	0.0002
																						8480	1.1576	0.0002
																						8488	1.1576	-0.0002
																						8496	1.1576	-0.0001
																						8504	1.1576	-0.0001
																						8512	1.1576	-0.0001
																						8520	1.1576	0
																						8528	1.1576	0
																						8536	1.1576	0
																						8544	1.1575	0.0001
																						8552	1.1575	-0.0004
																						8560	1.1575	-0.0001
																						8568	1.1575	0.0001
																						8576	1.1575	0.0001
																						8584	1.1575	0.0001
																						8592	1.1576	0.0001
																						8600	1.1576	0.0001
																						8608	1.1576	0.0002
																						8616	1.1576	0.0001
																						8624	1.1576	0.0001
																						8632	1.1576	0.0002
																						8640	1.1577	0.0005
																						8648	1.1577	0
																						8656	1.1577	0
																						8664	1.1577	0.0001
																						8672	1.1577	0.0001
																						8680	1.1577	-0.0005
																						8688	1.1577	-0.0001
																						8696	1.1577	0.0003
																						8704	1.1577	-0.0001
																						8712	1.1577	0.0002
																						8720	1.1577	-0.0001
																						8728	1.1577	0.0002
																						8736	1.1577	-0.0003
																						8744	1.1576	-0.0002
																						8752	1.1576	-0.0002
																						8760	1.1576	-0.0002
																						8768	1.1576	-0.0002
																						8776	1.1576	0
																						8784	1.1576	0.0002
																						8792	1.1576	0
																						8800	1.1576	0.0002
																						8808	1.1576	0
																						8816	1.1576	0.0003
																						8824	1.1577	0.0003
																						8832	1.1577	-0.0002
																						8840	1.1577	-0.0001
																						8848	1.1576	0.0001
																						8856	1.1576	-0.0003
																						8864	1.1576	-0.0003
																						8872	1.1576	0.0003
																						8880	1.1577	0.0003
																						8888	1.1577	0
																						8896	1.1577	0.0004
																						8904	1.1577	0.0001
																						8912	1.1577	0
																						8920	1.1577	-0.0001
																						8928	1.1577	-0.0001
																						8936	1.1577	-0.0002
																						8944	1.1577	0.0001
																						8952	1.1577	-0.0003
																						8960	1.1576	-0.0003
																						8968	1.1576	-0.0001
																						8976	1.1576	-0.0004
																						8984	1.1575	-0.0004
																						8992	1.1575	-0.0002
																						9000	1.1575	-0.0001
																						9008	1.1575	-0.0001
																						9016	1.1575	0.0002
																						9024	1.1575	0
																						9032	1.1575	-0.0002
																						9040	1.1571	0.0006
																						9048	1.1509	0.0016
																						9056	1.1341	-0.0179
																						9064	1.1052	-0.2169
																						9072	1.0638	-0.3989
																						9080	1.011	-0.4522
																						9088	0.9574	-0.4646
																						9096	0.9126	-0.4472
																						9104	0.8794	-0.2491
																						9112	0.8586	-0.0667
																						9120	0.8496	-0.0148
																						9128	0.8473	-0.0034
																						9136	0.8467	-0.002
																						9144	0.8465	-0.0011
																						9152	0.8463	-0.0011
																						9160	0.8462	-0.0008
																						9168	0.8461	-0.0007
																						9176	0.846	-0.0005
																						9184	0.846	-0.0001
																						9192	0.846	-0.0002
																						9200	0.846	0.0003
																						9208	0.846	0.0001
																						9216	0.846	0
																						9224	0.846	-0.0001
																						9232	0.846	-0.0003
																						9240	0.846	-0.0001
																						9248	0.846	-0.0002
																						9256	0.846	0.0003
																						9264	0.846	0.0003
																						9272	0.8461	0.0003
																						9280	0.8461	0.0002
																						9288	0.8461	0.0003
																						9296	0.8461	0.0001
																						9304	0.8461	-0.0005
																						9312	0.8461	0
																						9320	0.846	-0.0005
																						9328	0.846	0.0002
																						9336	0.846	-0.0004
																						9344	0.846	0.0001
																						9352	0.846	0.0001
																						9360	0.846	0
																						9368	0.846	-0.0004
																						9376	0.846	0.0003
																						9384	0.8459	-0.0003
																						9392	0.8459	-0.0005
																						9400	0.8459	-0.0001
																						9408	0.8458	0
																						9416	0.8458	-0.0002
																						9424	0.8459	0.0002
																						9432	0.8459	0.0002
																						9440	0.8459	0.0001
																						9448	0.8459	0
																						9456	0.8459	0
																						9464	0.8459	0.0002
																						9472	0.8459	-0.0001
																						9480	0.8459	0.0003
																						9488	0.8459	0
																						9496	0.8459	0
																						9504	0.8459	-0.0003
																						9512	0.8459	0
																						9520	0.8459	-0.0003
																						9528	0.8459	0
																						9536	0.8459	-0.0003
																						9544	0.8459	0
																						9552	0.8459	0.0001
																						9560	0.8459	0.0001
																						9568	0.8459	0.0004
																						9576	0.8459	0.0003
																						9584	0.846	0
																						9592	0.846	0.0003
																						9600	0.8459	0
																						9608	0.8459	-0.0007
																						9616	0.8459	-0.0003
																						9624	0.8459	0.0001
																						9632	0.8458	-0.0004
																						9640	0.8458	-0.0003
																						9648	0.8458	0.0002
																						9656	0.8458	0
																						9664	0.8459	0
																						9672	0.8459	0.0002
																						9680	0.8459	0.0004
																						9688	0.8459	-0.0001
																						9696	0.8459	0.0002
																						9704	0.8459	-0.0002
																						9712	0.8459	-0.0004
																						9720	0.8459	-0.0002
																						9728	0.8458	0
																						9736	0.8458	0.0002
																						9744	0.8459	0
																						9752	0.8459	0.0003
																						9760	0.8459	0
																						9768	0.8459	0
																						9776	0.8459	0.0001
																						9784	0.8459	0.0002
																						9792	0.8459	-0.0001
																						9800	0.8459	-0.0003
																						9808	0.8459	0.0003
																						9816	0.8459	-0.0003
																						9824	0.8459	0.0002
																						9832	0.8459	0.0003
																						9840	0.846	0.0001
																						9848	0.846	0.0001
																						9856	0.846	0.0003
																						9864	0.8459	-0.0003
																						9872	0.8459	-0.0004
																						9880	0.8459	-0.0003
																						9888	0.8458	-0.0004
																						9896	0.8458	-0.0005
																						9904	0.8458	-0.0001
																						9912	0.8457	-0.0001
																						9920	0.8457	-0.0001
																						9928	0.8457	-0.0001
																						9936	0.8458	0.0002
																						9944	0.8498	0.0002
																						9952	0.8638	0.0037
																						9960	0.8901	0.1432
																						9968	0.9289	0.3814
																						9976	0.9801	0.4566
																						9984	1.0361	0.47
																						9992	1.0843	0.4673
																						10000	1.1205	0.3255
																						10008	1.1442	0.0869
																						10016	1.1554	0.0109
																						10024	1.1578	-0.0024
																						10032	1.1579	-0.0033
																						10040	1.1578	-0.0005
																						10048	1.1577	-0.0003
																						10056	1.1576	0.0002
																						10064	1.1576	0
																						10072	1.1576	0.0001
																						10080	1.1576	-0.0004
																						10088	1.1576	0
																						10096	1.1576	0.0001
																						10104	1.1576	0
																						10112	1.1576	0.0002
																						10120	1.1576	0.0001
																						10128	1.1576	-0.0001
																						10136	1.1576	0
																						10144	1.1576	0
																						10152	1.1577	-0.0002
																						10160	1.1577	0.0006
																						10168	1.1577	-0.0001
																						10176	1.1577	0
																						10184	1.1576	-0.0001
																						10192	1.1576	0
																						10200	1.1576	-0.0005
																						10208	1.1576	0
																						10216	1.1576	0.0002
																						10224	1.1576	0.0002
																						10232	1.1576	0
																						10240	1.1576	0.0001
																						10248	1.1576	0.0001
																						10256	1.1576	-0.0003
																						10264	1.1576	-0.0001
																						10272	1.1576	0.0001
																						10280	1.1576	-0.0004
																						10288	1.1576	0
																						10296	1.1576	0.0001
																						10304	1.1576	0.0002
																						10312	1.1576	0.0002
																						10320	1.1576	0.0001
																						10328	1.1576	0.0002
																						10336	1.1577	-0.0001
																						10344	1.1577	0.0001
																						10352	1.1577	0
																						10360	1.1577	0.0006
																						10368	1.1577	-0.0002
																						10376	1.1577	0
																						10384	1.1577	0.0002
																						10392	1.1578	0.0004
																						10400	1.1578	-0.0004
																						10408	1.1578	0.0003
																						10416	1.1578	0.0002
																						10424	1.1578	-0.0003
																						10432	1.1577	-0.0004
																						10440	1.1577	0
																						10448	1.1577	-0.0002
																						10456	1.1577	-0.0002
																						10464	1.1576	-0.0002
																						10472	1.1576	0
																						10480	1.1576	-0.0001
																						10488	1.1576	0.0001
																						10496	1.1576	0
																						10504	1.1576	0
																						10512	1.1576	-0.0001
																						10520	1.1576	0
																						10528	1.1577	0.0004
																						10536	1.1577	0
																						10544	1.1577	0.0002
																						10552	1.1577	0.0004
																						10560	1.1577	0.0003
																						10568	1.1578	-0.0003
																						10576	1.1577	0
																						10584	1.1577	-0.0002
																						10592	1.1577	-0.0003
																						10600	1.1577	0.0001
																						10608	1.1577	0.0001
																						10616	1.1577	0
																						10624	1.1577	0.0001
																						10632	1.1577	-0.0001
																						10640	1.1577	-0.0002
																						10648	1.1577	-0.0002
																						10656	1.1577	0
																						10664	1.1577	0.0001
																						10672	1.1577	0.0003
																						10680	1.1577	-0.0001
																						10688	1.1577	0.0004
																						10696	1.1578	0.0002
																						10704	1.1578	0
																						10712	1.1578	0.0002
																						10720	1.1578	0.0001
																						10728	1.1578	-0.0002
																						10736	1.1578	-0.0002
																						10744	1.1578	0.0001
																						10752	1.1578	0
																						10760	1.1579	0.0005
																						10768	1.1579	0.0004
																						10776	1.1579	0.0004
																						10784	1.158	0.0003
																						10792	1.158	-0.0002
																						10800	1.158	-0.0004
																						10808	1.158	0.0002
																						10816	1.1579	0
																						10824	1.158	0
																						10832	1.158	-0.0001
																						10840	1.158	0.0003
																						10848	1.1551	0.0013
																						10856	1.1431	-0.0007
																						10864	1.1195	-0.1112
																						10872	1.0835	-0.339
																						10880	1.0351	-0.4365
																						10888	0.9803	-0.4622
																						10896	0.9311	-0.4644
																						10904	0.8927	-0.3549
																						10912	0.8664	-0.1276
																						10920	0.8525	-0.0304
																						10928	0.848	-0.0066
																						10936	0.8469	-0.0023
																						10944	0.8466	-0.0015
																						10952	0.8464	-0.0009
																						10960	0.8463	-0.0011
																						10968	0.8462	-0.0006
																						10976	0.8461	-0.0007
																						10984	0.846	-0.0001
																						10992	0.846	-0.0008
																						11000	0.8459	-0.0003
																						11008	0.8459	-0.0005
																						11016	0.8458	0
																						11024	0.8458	-0.0006
																						11032	0.8458	0
																						11040	0.8458	0
																						11048	0.8458	-0.0001
																						11056	0.8458	0.0001
																						11064	0.8458	-0.0001
																						11072	0.8458	0.0004
																						11080	0.8458	0
																						11088	0.8458	0
																						11096	0.8458	-0.0002
																						11104	0.8458	0
																						11112	0.8458	-0.0001
																						11120	0.8458	0.0003
																						11128	0.8458	-0.0002
																						11136	0.8458	0
																						11144	0.8457	-0.0001
																						11152	0.8457	-0.0004
																						11160	0.8457	-0.0006
																						11168	0.8456	-0.0001
																						11176	0.8456	0.0001
																						11184	0.8456	0
																						11192	0.8456	0
																						11200	0.8456	0.0003
																						11208	0.8457	0.0002
																						11216	0.8457	-0.0003
																						11224	0.8457	0
																						11232	0.8456	0
																						11240	0.8456	-0.0001
																						11248	0.8457	0
																						11256	0.8457	0.0001
																						11264	0.8457	0.0002
																						11272	0.8457	0.0006
																						11280	0.8457	-0.0001
																						11288	0.8457	-0.0001
																						11296	0.8457	0
																						11304	0.8457	-0.0003
																						11312	0.8457	-0.0001
																						11320	0.8456	-0.0003
																						11328	0.8456	-0.0004
																						11336	0.8455	-0.0003
																						11344	0.8455	-0.0003
																						11352	0.8455	-0.0005
																						11360	0.8454	-0.0001
																						11368	0.8455	0.0001
																						11376	0.8455	0.0002
																						11384	0.8455	0.0009
																						11392	0.8455	0
																						11400	0.8456	0.0001
																						11408	0.8456	-0.0003
																						11416	0.8455	0.0004
																						11424	0.8455	-0.0009
																						11432	0.8455	-0.0001
																						11440	0.8455	0.0002
																						11448	0.8455	-0.0001
																						11456	0.8455	-0.0005
																						11464	0.8454	0.0001
																						11472	0.8454	-0.0003
																						11480	0.8453	-0.0006
																						11488	0.8453	-0.0001
																						11496	0.8453	-0.0004
																						11504	0.8453	-0.0003
																						11512	0.8452	0
																						11520	0.8452	0.0002
																						11528	0.8452	0.0001
																						11536	0.8452	0
																						11544	0.8452	-0.0004
																						11552	0.8452	-0.0003
																						11560	0.8452	-0.0003
																						11568	0.8452	0.0003
																						11576	0.8452	-0.0001
																						11584	0.8452	0.0004
																						11592	0.8452	0.0003
																						11600	0.8453	0.0005
																						11608	0.8453	-0.0003
																						11616	0.8453	0.0007
																						11624	0.8453	0.0001
																						11632	0.8453	-0.0002
																						11640	0.8453	-0.0005
																						11648	0.8453	0.0003
																						11656	0.8453	-0.0002
																						11664	0.8453	0.0001
																						11672	0.8453	0.0003
																						11680	0.8453	0.0003
																						11688	0.8453	-0.0004
																						11696	0.8453	-0.0003
																						11704	0.8453	-0.0004
																						11712	0.8452	0
																						11720	0.8452	-0.0004
																						11728	0.8453	0.0004
																						11736	0.8453	0.0006
																						11744	0.8479	0.0009
																						11752	0.8597	0.0006
																						11760	0.8834	0.0936
																						11768	0.9195	0.3458
																						11776	0.9682	0.4475
																						11784	1.0244	0.469
																						11792	1.0747	0.4699
																						11800	1.1136	0.3756
																						11808	1.1399	0.1226
																						11816	1.1536	0.0203
																						11824	1.1574	-0.0011
																						11832	1.1578	-0.0018
																						11840	1.1577	-0.0006
																						11848	1.1576	-0.0003
																						11856	1.1576	0.0003
																						11864	1.1576	0
																						11872	1.1576	-0.0002
																						11880	1.1576	0
																						11888	1.1576	0.0002
																						11896	1.1576	-0.0002
																						11904	1.1576	0.0003
																						11912	1.1576	-0.0001
																						11920	1.1577	0.0005
																						11928	1.1577	0.0001
																						11936	1.1577	0.0001
																						11944	1.1577	-0.0004
																						11952	1.1577	0.0001
																						11960	1.1577	-0.0004
																						11968	1.1577	0.0003
																						11976	1.1577	0
																						11984	1.1577	0.0006
																						11992	1.1577	0
																						12000	1.1577	0
																						12008	1.1577	-0.0004
																						12016	1.1577	0
																						12024	1.1577	-0.0002
																						12032	1.1577	0
																						12040	1.1577	-0.0002
																						12048	1.1577	0.0003
																						12056	1.1577	0.0004
																						12064	1.1577	0.0001
																						12072	1.1577	-0.0001
																						12080	1.1577	0.0002
																						12088	1.1577	-0.0001
																						12096	1.1577	0
																						12104	1.1577	-0.0003
																						12112	1.1577	0
																						12120	1.1577	0
																						12128	1.1577	0.0002
																						12136	1.1577	-0.0003
																						12144	1.1577	0.0004
																						12152	1.1577	0.0001
																						12160	1.1577	-0.0001
																						12168	1.1577	-0.0002
																						12176	1.1577	0.0001
																						12184	1.1577	-0.0002
																						12192	1.1577	0.0003
																						12200	1.1578	0.0003
																						12208	1.1578	0.0003
																						12216	1.1578	-0.0002
																						12224	1.1578	-0.0001
																						12232	1.1578	-0.0001
																						12240	1.1578	0.0001
																						12248	1.1578	0
																						12256	1.1578	0.0002
																						12264	1.1578	0
																						12272	1.1578	0.0003
																						12280	1.1579	0.0001
																						12288	1.1579	-0.0002
																						12296	1.1579	0.0004
																						12304	1.1579	0.0001
																						12312	1.1579	-0.0002
																						12320	1.1579	0
																						12328	1.1578	0.0001
																						12336	1.1578	-0.0005
																						12344	1.1578	-0.0002
																						12352	1.1578	-0.0002
																						12360	1.1578	0.0001
																						12368	1.1578	0
																						12376	1.1578	0.0003
																						12384	1.1578	0.0002
																						12392	1.1578	0.0003
																						12400	1.1579	-0.0002
																						12408	1.1579	0.0005
																						12416	1.1579	0.0002
																						12424	1.1579	-0.0001
																						12432	1.1579	-0.0002
																						12440	1.1578	-0.0002
																						12448	1.1578	-0.0006
																						12456	1.1578	-0.0006
																						12464	1.1577	0
																						12472	1.1577	0.0001
																						12480	1.1577	-0.0001
																						12488	1.1578	0.0003
																						12496	1.1578	0.0003
																						12504	1.1578	0
																						12512	1.1578	-0.0001
																						12520	1.1578	0.0002
																						12528	1.1578	-0.0003
																						12536	1.1578	-0.0002
																						12544	1.1578	0.0001
																						12552	1.1578	-0.0001
																						12560	1.1578	-0.0001
																						12568	1.1578	0
																						12576	1.1578	0.0001
																						12584	1.1578	0.0004
																						12592	1.1578	0
																						12600	1.1578	0.0002
																						12608	1.1578	0.0001
																						12616	1.1578	0.0001
																						12624	1.1579	-0.0002
																						12632	1.1579	0.0001
																						12640	1.158	0.0004
																						12648	1.1557	0.0014
																						12656	1.145	0.0006
																						12664	1.1228	-0.0865
																						12672	1.0883	-0.3167
																						12680	1.0414	-0.4319
																						12688	0.9866	-0.4598
																						12696	0.9363	-0.4654
																						12704	0.8965	-0.3802
																						12712	0.8688	-0.1499
																						12720	0.8534	-0.0361
																						12728	0.8481	-0.0087
																						12736	0.8467	-0.0028
																						12744	0.8463	-0.0013
																						12752	0.8461	-0.0013
																						12760	0.846	-0.0007
																						12768	0.8459	-0.0011
																						12776	0.8458	-0.0004
																						12784	0.8457	-0.0005
																						12792	0.8457	-0.0004
																						12800	0.8456	-0.0003
																						12808	0.8456	-0.0003
																						12816	0.8455	-0.0004
																						12824	0.8455	-0.0001
																						12832	0.8455	-0.0003
																						12840	0.8455	-0.0003
																						12848	0.8454	-0.0002
																						12856	0.8454	-0.0001
																						12864	0.8454	-0.0003
																						12872	0.8454	0.0001
																						12880	0.8454	0.0001
																						12888	0.8454	0.0001
																						12896	0.8454	-0.0001
																						12904	0.8454	0
																						12912	0.8454	-0.0002
																						12920	0.8453	-0.0002
																						12928	0.8453	-0.0003
																						12936	0.8453	0.0001
																						12944	0.8453	0.0001
																						12952	0.8454	0.0001
																						12960	0.8454	0.0004
																						12968	0.8454	0.0001
																						12976	0.8454	0.0002
																						12984	0.8454	0.0002
																						12992	0.8455	0.0001
																						13000	0.8455	0.0001
																						13008	0.8455	0.0002
																						13016	0.8454	-0.0005
																						13024	0.8454	-0.0003
																						13032	0.8454	-0.0003
																						13040	0.8454	-0.0001
																						13048	0.8454	-0.0004
																						13056	0.8454	0.0004
																						13064	0.8453	0.0001
																						13072	0.8453	-0.0001
																						13080	0.8453	-0.0004
																						13088	0.8453	-0.0002
																						13096	0.8452	-0.0004
																						13104	0.8452	-0.0002
																						13112	0.8452	0
																						13120	0.8452	-0.0002
																						13128	0.8452	0.0004
																						13136	0.8452	0.0001
																						13144	0.8453	0.0002
																						13152	0.8453	0.0001
																						13160	0.8453	0
																						13168	0.8453	-0.0001
																						13176	0.8453	-0.0001
																						13184	0.8452	-0.0002
																						13192	0.8452	0
																						13200	0.8452	0
																						13208	0.8452	0.0001
																						13216	0.8453	0.0003
																						13224	0.8453	0
																						13232	0.8453	-0.0001
																						13240	0.8452	-0.0001
																						13248	0.8452	0.0001
																						13256	0.8452	-0.0003
																						13264	0.8452	0.0002
																						13272	0.8452	-0.0001
																						13280	0.8452	-0.0001
																						13288	0.8452	-0.0005
																						13296	0.8451	-0.0001
																						13304	0.8451	-0.0004
																						13312	0.8451	-0.0002
																						13320	0.8451	0.0002
																						13328	0.8451	0.0002
																						13336	0.8451	-0.0001
																						13344	0.8451	0
																						13352	0.8451	0.0002
																						13360	0.8451	0
																						13368	0.8451	0.0002
																						13376	0.8451	0.0002
																						13384	0.8451	0
																						13392	0.8451	-0.0002
																						13400	0.8451	-0.0002
																						13408	0.8451	-0.0004
																						13416	0.8451	0
																						13424	0.8451	0.0003
																						13432	0.8451	0.0001
																						13440	0.8452	0.0002
																						13448	0.8452	0.0007
																						13456	0.8452	-0.0001
																						13464	0.8452	-0.0002
																						13472	0.8452	0.0001
																						13480	0.8452	0.0002
																						13488	0.8452	-0.0001
																						13496	0.8452	0.0001
																						13504	0.8453	0.0001
																						13512	0.8453	0.0001
																						13520	0.8453	0.0002
																						13528	0.8453	-0.0003
																						13536	0.8453	0
																						13544	0.8471	0.0002
																						13552	0.8575	0.0009
																						13560	0.8797	0.0658
																						13568	0.9144	0.3251
																						13576	0.9693	0.4412
																						13584	1.0299	0.4683
																						13592	1.0986	0.7562
																						13600	1.1575	0.2846
