# Supplementary material for: Individual bacterial cells can use spatial sensing of chemical gradients to direct chemotaxis on surfaces
Source: Nat Microbiol. 2024 Sep 2;9(9):2308–22. doi: 10.1038/s41564-024-01729-3 (PMC11371657; doi:10.1038/s41564-024-01729-3)
Supplement: Supplementary file 30 — Statistical source data. [file 41564_2024_1729_MOESM30_ESM.xlsx]

## Sheet: Fig S7
Fig. S7D: PDF of cell speed in y-direciton													Fig. S7E: Median cell velocity					Fig. S7F: Reversal Rates
	WT			DpilT			DpilT::pilT-YFP							Up gradient	Down gradient				Correct	Incorrect
	Cell speed	Probability Density		Cell speed	Probability Density		Cell speed	Probability Density					WT	0.5056	0.5941			WT	0.2125	0.0946
	0.0453	3.5724		0.0459	8.0776		0.0409	5.0996					DpilT	0.1364	0.1337			DpilT::pilT-YFP	0.3394	0.1987
	0.1358	2.1036		0.1378	1.7576		0.1226	2.2377					DpilT::pilT-YFP	0.3223	0.4153
	0.2263	1.4637		0.2296	0.8539		0.2044	1.5132
	0.3168	1.0929		0.3215	0.5854		0.2862	1.1096
	0.4073	0.8376		0.4134	0.4853		0.3679	0.8745
	0.4978	0.6704		0.5052	0.4291		0.4497	0.709
	0.5883	0.5349		0.5971	0.3894		0.5314	0.5704
	0.6788	0.4371		0.6889	0.3417		0.6132	0.4653
	0.7693	0.36		0.7808	0.3291		0.695	0.3797
	0.8598	0.2917		0.8726	0.2783		0.7767	0.3089
	0.9503	0.2358		0.9645	0.2293		0.8585	0.258
	1.0408	0.1939		1.0564	0.1791		0.9403	0.2167
	1.1313	0.1574		1.1482	0.1439		1.022	0.1741
	1.2218	0.1287		1.2401	0.1218		1.1038	0.15
	1.3123	0.1075		1.3319	0.0967		1.1855	0.1176
	1.4028	0.0873		1.4238	0.0799		1.2673	0.0912
	1.4933	0.0732		1.5156	0.0712		1.3491	0.0777
	1.5838	0.0591		1.6075	0.0573		1.4308	0.0639
	1.6743	0.0512		1.6993	0.0475		1.5126	0.0496
	1.7648	0.0448		1.7912	0.0431		1.5943	0.0407
	1.8553	0.0374		1.8831	0.0343		1.6761	0.0351
	1.9458	0.0344		1.9749	0.0326		1.7579	0.0288
	2.0363	0.0271		2.0668	0.0259		1.8396	0.0245
	2.1269	0.0238		2.1586	0.0212		1.9214	0.0206
	2.2174	0.0198		2.2505	0.0218		2.0032	0.0169
	2.3079	0.0184		2.3423	0.018		2.0849	0.0148
	2.3984	0.0155		2.4342	0.0137		2.1667	0.0122
	2.4889	0.0136		2.5261	0.0114		2.2484	0.0121
	2.5794	0.0121		2.6179	0.012		2.3302	0.0101
	2.6699	0.0117		2.7098	0.0098		2.412	0.0094
	2.7604	0.0112		2.8016	0.0098		2.4937	0.0077
	2.8509	0.0079		2.8935	0.0083		2.5755	0.0076
	2.9414	0.0091		2.9853	0.0069		2.6572	0.0063
	3.0319	0.0081		3.0772	0.0067		2.739	0.0056
	3.1224	0.0066		3.1691	0.0069		2.8208	0.0055
	3.2129	0.0054		3.2609	0.0052		2.9025	0.0042
	3.3034	0.0052		3.3528	0.0059		2.9843	0.0038
	3.3939	0.0053		3.4446	0.0046		3.0661	0.0032
	3.4844	0.005		3.5365	0.0038		3.1478	0.0036
	3.5749	0.0041		3.6283	0.0034		3.2296	0.0024
	3.6654	0.0036		3.7202	0.0035		3.3113	0.0028
	3.7559	0.0033		3.8121	0.0035		3.3931	0.0024
	3.8464	0.0027		3.9039	0.0033		3.4749	0.0014
	3.9369	0.0027		3.9958	0.0034		3.5566	0.0023
	4.0274	0.0029		4.0876	0.0033		3.6384	0.0022
	4.1179	0.0024		4.1795	0.0027		3.7201	0.0022
	4.2085	0.0022		4.2713	0.0019		3.8019	0.0012
	4.299	0.0024		4.3632	0.0026		3.8837	0.0015
	4.3895	0.0018		4.455	0.0034		3.9654	0.0015
	4.48	0.0017		4.5469	0.002		4.0472	0.0014
	4.5705	0.0011		4.6388	0.0024		4.1289	0.0014
	4.661	0.0017		4.7306	0.0023		4.2107	0.0007
	4.7515	0.0017		4.8225	0.0024		4.2925	0.0009
	4.842	0.0011		4.9143	0.0016		4.3742	0.001
	4.9325	0.0016		5.0062	0.0017		4.456	0.0009
	5.023	0.0013		5.098	0.0026		4.5378	0.0007
	5.1135	0.0009		5.1899	0.0021		4.6195	0.0013
	5.204	0.001		5.2818	0.0018		4.7013	0.0008
	5.2945	0.0009		5.3736	0.0011		4.783	0.0006
	5.385	0.0011		5.4655	0.0016		4.8648	0.0007
	5.4755	0.0006		5.5573	0.0016		4.9466	0.0006
	5.566	0.0011		5.6492	0.001		5.0283	0.0007
	5.6565	0.0008		5.741	0.0016		5.1101	0.0009
	5.747	0.0005		5.8329	0.0012		5.1918	0.0005
	5.8375	0.0007		5.9248	0.0005		5.2736	0.0007
	5.928	0.0005		6.0166	0.0009		5.3554	0.0004
	6.0185	0.0008		6.1085	0.0013		5.4371	0.0005
	6.109	0.0007		6.2003	0.0008		5.5189	0.0005
	6.1996	0.0006		6.2922	0.0008		5.6007	0.0005
	6.2901	0.0007		6.384	0.0008		5.6824	0.0004
	6.3806	0.0005		6.4759	0.0005		5.7642	0.0003
	6.4711	0.0004		6.5678	0.0005		5.8459	0.0003
	6.5616	0.0005		6.6596	0.0007		5.9277	0.0004
	6.6521	0.0002		6.7515	0.0005		6.0095	0.0003
	6.7426	0.0006		6.8433	0.0007		6.0912	0.0003
	6.8331	0.0006		6.9352	0.0004		6.173	0.0004
	6.9236	0.0002		7.027	0.0003		6.2547	0.0002
	7.0141	0.0002		7.1189	0.0002		6.3365	0.0002
	7.1046	0.0001		7.2108	0.0004		6.4183	0.0003
	7.1951	0.0001		7.3026	0.0001		6.5	0.0003
	7.2856	0.0001		7.3945	0.0005		6.5818	0.0001
	7.3761	0.0001		7.4863	0.0001		6.6636	0.0002
	7.4666	0		7.5782	0.0002		6.7453	0.0001
	7.5571	0.0001		7.67	0.0004		6.8271	0.0003
	7.6476	0.0002		7.7619	0.0001		6.9088	0.0001
	7.7381	0.0001		7.8537	0.0002		6.9906	0.0001
	7.8286	0		7.9456	0.0002		7.0724	0.0002
	7.9191	0		8.0375	0.0001		7.1541	0.0002
	8.0096	0		8.1293	0		7.2359	0.0002
	8.1001	0.0001		8.2212	0		7.3176	0
	8.1906	0		8.313	0		7.3994	0
	8.2812	0.0001		8.4049	0		7.4812	0.0002
	8.3717	0		8.4967	0.0002		7.5629	0.0001
	8.4622	0		8.5886	0.0001		7.6447	0.0001
	8.5527	0.0001		8.6805	0		7.7264	0.0001
	8.6432	0.0001		8.7723	0		7.8082	0.0001
	8.7337	0.0001		8.8642	0		7.89	0
	8.8242	0.0001		8.956	0		7.9717	0
	8.9147	0.0001		9.0479	0		8.0535	0.0001
	9.0052	0		9.1397	0.0001		8.1353	0.0001
