# Supplementary material for: Individual bacterial cells can use spatial sensing of chemical gradients to direct chemotaxis on surfaces
Source: Nat Microbiol. 2024 Sep 2;9(9):2308–22. doi: 10.1038/s41564-024-01729-3 (PMC11371657; doi:10.1038/s41564-024-01729-3)
Supplement: Supplementary file 31 — Statistical source data. [file 41564_2024_1729_MOESM31_ESM.xlsx]

## Sheet: Fig S8
Fig. S8: proportion of repolarisation events
	Increase in concentration	Decrease in concentraiton
Correct	39	100
Incorrect	12	10
