# Supplementary material for: Individual bacterial cells can use spatial sensing of chemical gradients to direct chemotaxis on surfaces
Source: Nat Microbiol. 2024 Sep 2;9(9):2308–22. doi: 10.1038/s41564-024-01729-3 (PMC11371657; doi:10.1038/s41564-024-01729-3)
Supplement: Supplementary file 32 — Statistical source data. [file 41564_2024_1729_MOESM32_ESM.xlsx]

## Sheet: Fig S9
Fig. S9: Reversal rates for decreasing [succinate]
	Low concentration			High concentration
Biorep	Correct	Incorrect		Correct	Incorrect
1	0.3613	0.1359		0.2201	0.1359
2	0.3457	0.1776		0.2306	0.1776
3	0.2985	0.0941		0.1448	0.0941
4	0.3957	0.1709		0.2437	0.1709
5	0.2521	0.1061		0.0887	0.1061
6	0.4122	0.1619		0.1863	0.1619
7	0.4108	0.1171		0.1852	0.1171
8	0.4541	0.1366		0.1594	0.1366
9	0.4291	0.1445		0.174	0.1445
10	0.2556	0.1248		0.1511	0.1248
11	0.2903	0.1341		0.1162	0.1341
