# Supplementary material for: Individual bacterial cells can use spatial sensing of chemical gradients to direct chemotaxis on surfaces
Source: Nat Microbiol. 2024 Sep 2;9(9):2308–22. doi: 10.1038/s41564-024-01729-3 (PMC11371657; doi:10.1038/s41564-024-01729-3)
Supplement: Supplementary file 33 — Statistical source data. [file 41564_2024_1729_MOESM33_ESM.xlsx]

## Sheet: Fig S10
Fig. S10: Reversal Rates
	Correct	Incorrect
Number of reversals	193	201
Total time available for reversals (min)	39939	58973
Reversal Rate (per cell per h)	0.289942	0.2045
